# Supplementary material for: Paramedic use of the Physician Order for Life-Sustaining Treatment (POLST) for medical intervention and transportation decisions
Source: BMC Emerg Med. 2022 Aug 11;22:145. doi: 10.1186/s12873-022-00697-3 (PMC9367154; doi:10.1186/s12873-022-00697-3)
Supplement: Supplementary file 1 — Additional file 1. [file 12873_2022_697_MOESM1_ESM.xlsx]

## Sheet: Paramedic Raw Data
Timestamp	1. I know how to use a POLST to decide when to resuscitate a patient.	2. I know how to use a POLST to decide which medical interventions to provide.	3. I know how to use a POLST to decide whether to transport a patient	Level of training	After review of the patient's document, what is the patient's code status?	Which of the following is appropriate treatment for this current scenario? Check all that may apply	After review the patients documents, what is the patients code status?	Which of the following is appropriate treatment for this current scenario? Check all that may apply	After review of the patient's document, what is the patient's code status?	Which of the following is appropriate treatment for this current scenario? Check all that may apply	After review of the patient's document, what is the patient's code status?	Which of the following is appropriate treatment for this current scenario? Check all that may apply	After review of the patient's document, what is the patient's code status?	Which of the following is appropriate treatment for this current scenario? Check all that may apply	After review of the patient's document, what is the patient's code status?	Which of the following is appropriate treatment for this current scenario? Check all that may apply	After review of the patient's POLST, what type of medical interventions is selected?	Based on the current information provided, which of the following is appropriate treatment/intervention for this patient. Check all that may apply	After review of the patient's POLST, what type of medical interventions is selected?	Based on the current information provided, which of the following is appropriate treatment/intervention for this patient. Check all that may apply	After review of the patient's POLST, what type of medical interventions is selected?	Based on the current information provided, which of the following is appropriate treatment/intervention for this patient. Check all that may apply	After review of the patient POLST, what type of medical interventions is selected?	Based on the current information provided, which of the following is appropriate treatment/intervention for this patient. Check all that may apply	After review of the patient's POLST, what type of medical interventions is selected?	Based on the current information provided, which of the following is appropriate treatment/intervention for this patient. Check all that may apply	After review of the patient POLST, what type of medical interventions is selected?	Based on the current information provided, which of the following is appropriate treatment/intervention for this patient. Check all that may apply	1. Where was the patient located at the time you responded to the call?	2. Where was the patient’s POLST form located?	3. Was this patient’s POLST form filled out appropriately?	4. Did the POLST form change the treatment plan from treatments that would otherwise have been given to this patient?	5. Was this patient’s POLST form over-ridden? Yes, no, if yes by whom?	6. Was this case typical of situations in which the POLST form is present?	7. Please rate how you agree with the following statement: " I find POLSTs confusing"	Age (years)	Gender	County & EMS Agency	Number of years working in EMS	LEMSA	Type of EMS Agency	Have you had prior training on POLST	What would be the ideal method for additional training on this topic:	Email address (This is where an amazon gift card will be sent to within the next week)	Can we contact you for email by a follow-up survey?	Comments	EMS Agency
2021-09-28 07:11:54	Agree	Agree	Neutral	Paramedic	DNR/DNAR	None of the above	DNR/DNAR	None of the above	DNR/DNAR	Advanced airway (i.e Intubation/ Supraglottic airway placement (i.e. IGel), Bag Valve Mask (BVM), Intraosseous line placement	DNR/DNAR	None of the above	DNR/DNAR	Intraosseous line placement	Attempt Resuscitation (Full Code)	Advanced airway (i.e Intubation/ Supraglottic airway placement (i.e. IGel), Bag Valve Mask (BVM), Intraosseous line placement	Selective Treatment	Supplemental oxygen, IV normal Saline, Contact Base Physician, Transport the patient to the hospital, Non-transport, Against Medical Advice	Comfort Focused Treatment	IV Fentanyl, Non-transport, Assess & Refer	Full Treatment	Transport the patient to the hospital	Selective Treatment	Supplemental oxygen, Transport the patient to the hospital, Non-transport, Assess & Refer	Selective Treatment	Non-transport, Assess & Refer	Comfort Focused Treatment	Supplemental oxygen, IV Fentanyl, Non-transport, Assess & Refer	Private home	Refrigerator	No - signature missing	No	No	Yes	Agree	38	Male	Berkeley FD	15	Alameda	Fire Based	No	Video	colin.m.arnold@gmail.com	Yes				Amazon card sent 9 2/28
2021-09-28 07:41:52	Strongly agree	Strongly agree	Strongly agree	Paramedic	DNR/DNAR	Intraosseous line placement	DNR/DNAR	Intraosseous line placement	Attempt Resuscitation (Full Code)	Advanced airway (i.e Intubation/ Supraglottic airway placement (i.e. IGel), Bag Valve Mask (BVM), Intraosseous line placement	DNR/DNAR	Intraosseous line placement	DNR/DNAR	Intraosseous line placement	DNR/DNAR	Intraosseous line placement	Selective Treatment	IV Fentanyl, IV normal Saline, Transport the patient to the hospital	Comfort Focused Treatment	Continuous positive airway pressure, Supplemental oxygen, IV Fentanyl, IV normal Saline, Transport the patient to the hospital	Full Treatment	IV Fentanyl, IV normal Saline, Transport the patient to the hospital	Selective Treatment	Supplemental oxygen, IV Fentanyl, IV normal Saline, Transport the patient to the hospital	Selective Treatment	Non-transport, Refusal of Service	Comfort Focused Treatment	Continuous positive airway pressure, Supplemental oxygen, IV Fentanyl, IV normal Saline	Private home	Didnt Say	Have no idea your pictures suck and dont show the signature area	No	OK this survey sucks. You need to provide the form on the same page as the questions	No	Agree	43	Male	Berkeley FD	20	Alameda	Fire Based	Yes - self training	Video	rlawrence78@gmail.com	Yes				Amazon card sent 9 2/28
2021-09-28 07:59:45	Agree	Agree	Agree	Paramedic	Attempt Resuscitation (Full Code)	Advanced airway (i.e Intubation/ Supraglottic airway placement (i.e. IGel), Bag Valve Mask (BVM), Defibrillation, Epinephrine, Intraosseous line placement	DNR/DNAR	Bag Valve Mask (BVM)	Attempt Resuscitation (Full Code)	Advanced airway (i.e Intubation/ Supraglottic airway placement (i.e. IGel), Bag Valve Mask (BVM)	Attempt Resuscitation (Full Code)	Advanced airway (i.e Intubation/ Supraglottic airway placement (i.e. IGel), Bag Valve Mask (BVM), Defibrillation, Epinephrine, Intraosseous line placement	DNR/DNAR	None of the above	Attempt Resuscitation (Full Code)	Advanced airway (i.e Intubation/ Supraglottic airway placement (i.e. IGel), Bag Valve Mask (BVM)	Selective Treatment	IV normal Saline, Transport the patient to the hospital	Comfort Focused Treatment	Bag Valve Mask (BVM), Continuous positive airway pressure, Contact Base Physician, Non-transport, Against Medical Advice	Full Treatment	Transport the patient to the hospital	Selective Treatment	Bag Valve Mask (BVM), Supplemental oxygen, IV normal Saline, Transport the patient to the hospital	Selective Treatment	Non-transport, Refusal of Service	Comfort Focused Treatment	Supplemental oxygen, Non-transport, Against Medical Advice	Residential Care/Assisted Living Facility	Front of chart	Yes	Yes	Yes- by patient	Yes	Agree	31	Male	Berkeley FD	3	Alameda	Fire Based	Yes - self training	Hybrid	Ivan_gon@sbcglobal.net	Yes				Amazon card sent 9 2/28
2021-09-28 08:17:01	Strongly agree	Agree	Neutral	Paramedic	DNR/DNAR	Advanced airway (i.e Intubation/ Supraglottic airway placement (i.e. IGel), Bag Valve Mask (BVM), Defibrillation, Epinephrine, Intraosseous line placement	DNR/DNAR	Bag Valve Mask (BVM), Epinephrine, Intraosseous line placement	DNR/DNAR	Advanced airway (i.e Intubation/ Supraglottic airway placement (i.e. IGel), Bag Valve Mask (BVM), Defibrillation, Epinephrine, Intraosseous line placement	DNR/DNAR	Advanced airway (i.e Intubation/ Supraglottic airway placement (i.e. IGel), Bag Valve Mask (BVM), Defibrillation, Epinephrine, Intraosseous line placement	DNR/DNAR	Bag Valve Mask (BVM)	Attempt Resuscitation (Full Code)	Advanced airway (i.e Intubation/ Supraglottic airway placement (i.e. IGel), Bag Valve Mask (BVM), Chest Compressions, Defibrillation, Epinephrine, Intraosseous line placement	Selective Treatment	IV normal Saline, Transport the patient to the hospital	Comfort Focused Treatment	Supplemental oxygen, Non-transport, Against Medical Advice, Non-transport, Assess & Refer, Non-transport, Refusal of Service	Full Treatment	Advanced airway (i.e Intubation/ Supraglottic airway placement (i.e. IGel), Bag Valve Mask (BVM), Continuous positive airway pressure, Supplemental oxygen, IV Fentanyl, IV normal Saline, Naloxone, Transport the patient to the hospital	Selective Treatment	Supplemental oxygen, IV normal Saline, Contact Base Physician, Transport the patient to the hospital	Selective Treatment	Non-transport, Against Medical Advice, Non-transport, Assess & Refer, Non-transport, Refusal of Service	Comfort Focused Treatment	Supplemental oxygen, Non-transport, Against Medical Advice, Non-transport, Refusal of Service	Nursing facility	Provided by nursing facility staff	Yes	Yes	No	No	Neutral	30	Male	Falck	5	Alameda	Private	Yes - self training	Online module		No				Amazon card sent 9 2/28
2021-09-28 09:06:10	Strongly agree	Strongly agree	Agree	Paramedic	DNR/DNAR	None of the above	DNR/DNAR	None of the above	DNR/DNAR	Advanced airway (i.e Intubation/ Supraglottic airway placement (i.e. IGel), Bag Valve Mask (BVM), Intraosseous line placement	DNR/DNAR	None of the above	DNR/DNAR	None of the above	Attempt Resuscitation (Full Code)	Advanced airway (i.e Intubation/ Supraglottic airway placement (i.e. IGel), Bag Valve Mask (BVM)	Selective Treatment	Supplemental oxygen, IV normal Saline, Transport the patient to the hospital	Comfort Focused Treatment	Supplemental oxygen, Contact Base Physician	Full Treatment	Transport the patient to the hospital	Selective Treatment	Supplemental oxygen, Contact Base Physician, Transport the patient to the hospital	Selective Treatment	Non-transport, Refusal of Service	Comfort Focused Treatment	Supplemental oxygen, Contact Base Physician	Nursing facility	Provided by nursing facility staff	Yes	No	No	Yes	Disagree	40	Male	Berkeley FD	11	Alameda	Fire Based	Yes - self training	Video	michael.dragovich@yahoo.com	Yes				Amazon card sent 9 2/28
2021-09-28 09:53:20	Agree	Agree	Agree	Paramedic	DNR/DNAR	None of the above	DNR/DNAR	None of the above	DNR/DNAR	None of the above	DNR/DNAR	None of the above	DNR/DNAR	None of the above	Attempt Resuscitation (Full Code)	Advanced airway (i.e Intubation/ Supraglottic airway placement (i.e. IGel), Bag Valve Mask (BVM), Chest Compressions, Defibrillation, Epinephrine, Intraosseous line placement	Selective Treatment	IV Fentanyl, IV normal Saline, Transport the patient to the hospital	Comfort Focused Treatment	Continuous positive airway pressure, Supplemental oxygen, IV Fentanyl, Contact Base Physician, Non-transport, Against Medical Advice	Full Treatment	IV Fentanyl, Transport the patient to the hospital	Selective Treatment	Bag Valve Mask (BVM), Supplemental oxygen, Contact Base Physician, Transport the patient to the hospital	Selective Treatment	Contact Base Physician, Non-transport, Assess & Refer	Comfort Focused Treatment	Continuous positive airway pressure, Supplemental oxygen, Contact Base Physician, Non-transport, Against Medical Advice	Private home	Provided by family member	Yes	No	No	No	Disagree	33	Male	Berkeley FD		Alameda	Fire Based	No	Video	steveswabyclackenjr@gmail.com	Yes	Good Survey for EMS and Fire			Amazon card sent 9 2/28
2021-09-28 10:01:05	Agree	Agree	Neutral	Paramedic	DNR/DNAR	None of the above	DNR/DNAR	None of the above	DNR/DNAR	Advanced airway (i.e Intubation/ Supraglottic airway placement (i.e. IGel), Bag Valve Mask (BVM), Epinephrine, Intraosseous line placement	DNR/DNAR	None of the above	DNR/DNAR	Bag Valve Mask (BVM)	Attempt Resuscitation (Full Code)	Advanced airway (i.e Intubation/ Supraglottic airway placement (i.e. IGel), Bag Valve Mask (BVM), Intraosseous line placement	Selective Treatment	IV normal Saline, Transport the patient to the hospital	Comfort Focused Treatment	Continuous positive airway pressure, Supplemental oxygen, Contact Base Physician, Transport the patient to the hospital, Non-transport, Against Medical Advice	Full Treatment	Transport the patient to the hospital	Selective Treatment	Supplemental oxygen, Transport the patient to the hospital	Selective Treatment	Non-transport, Against Medical Advice	Comfort Focused Treatment	Continuous positive airway pressure, Supplemental oxygen, Contact Base Physician, Transport the patient to the hospital, Non-transport, Against Medical Advice	Residential Care/Assisted Living Facility	Provided by nursing facility staff	Yes	No	No	Yes	Neutral	27	Male	Berkeley FD	9	Alameda	Fire Based	No	Hybrid	nkoman@gmail.com	Yes				Amazon card sent 9 2/28
2021-09-28 10:35:11	Agree	Agree	Agree	Paramedic	DNR/DNAR	Advanced airway (i.e Intubation/ Supraglottic airway placement (i.e. IGel), Bag Valve Mask (BVM), Defibrillation	DNR/DNAR	Bag Valve Mask (BVM)	DNR/DNAR	Advanced airway (i.e Intubation/ Supraglottic airway placement (i.e. IGel), Bag Valve Mask (BVM)	DNR/DNAR	Bag Valve Mask (BVM)	DNR/DNAR	None of the above	Attempt Resuscitation (Full Code)	Advanced airway (i.e Intubation/ Supraglottic airway placement (i.e. IGel), Bag Valve Mask (BVM), Intraosseous line placement, None of the above	Selective Treatment	IV normal Saline, Transport the patient to the hospital	Comfort Focused Treatment	Supplemental oxygen, Non-transport, Refusal of Service	Full Treatment	Transport the patient to the hospital	Selective Treatment	Bag Valve Mask (BVM), Supplemental oxygen, Transport the patient to the hospital	Selective Treatment	None of the above	Comfort Focused Treatment	Supplemental oxygen, Non-transport, Refusal of Service	Residential Care/Assisted Living Facility	Front of chart	Yes	Yes	No	Yes	Disagree	42	Male	Berkeley FD	20	Alameda	Fire Based	Yes- formal didactics	Online module	Barboza70@gmail.com	Yes				Amazon card sent 9 2/28
2021-09-29 08:07:02	Strongly agree	Strongly agree	Strongly agree	Paramedic	Attempt Resuscitation (Full Code)	Advanced airway (i.e Intubation/ Supraglottic airway placement (i.e. IGel), Bag Valve Mask (BVM), Chest Compressions, Defibrillation, Epinephrine, Intraosseous line placement	Attempt Resuscitation	Bag Valve Mask (BVM), Intraosseous line placement	Attempt Resuscitation (Full Code)	Advanced airway (i.e Intubation/ Supraglottic airway placement (i.e. IGel), Bag Valve Mask (BVM), Intraosseous line placement	Attempt Resuscitation (Full Code)	Advanced airway (i.e Intubation/ Supraglottic airway placement (i.e. IGel), Bag Valve Mask (BVM), Chest Compressions, Defibrillation, Epinephrine, Intraosseous line placement	DNR/DNAR	None of the above	Attempt Resuscitation (Full Code)	Advanced airway (i.e Intubation/ Supraglottic airway placement (i.e. IGel), Bag Valve Mask (BVM), Intraosseous line placement	Selective Treatment	IV normal Saline, Transport the patient to the hospital	Comfort Focused Treatment	Supplemental oxygen, Non-transport, Refusal of Service	Full Treatment	Transport the patient to the hospital	Selective Treatment	Supplemental oxygen, Contact Base Physician, Non-transport, Against Medical Advice	Selective Treatment	Non-transport, Against Medical Advice	Comfort Focused Treatment	Supplemental oxygen, Non-transport, Against Medical Advice	Private home	Provided by family member	Yes	Yes	No	Yes	Disagree	51	Male	Berkeley FD	31	Alameda	Fire Based	Yes- formal didactics	Simulation training with actors	mshuken@value.net	Yes	Thanks Amelia! Thank you so much for taking on this important topic... And PS, none of your medics will know what dyslipidemia is, but I will google later to educate myself.....! ;-)			Amazon card sent 9 2/29
2021-09-29 10:40:35	Agree	Agree	Agree	Paramedic	DNR/DNAR	None of the above	DNR/DNAR	Bag Valve Mask (BVM)	Attempt Resuscitation (Full Code)	Advanced airway (i.e Intubation/ Supraglottic airway placement (i.e. IGel), Bag Valve Mask (BVM), Chest Compressions, Defibrillation, Epinephrine, Intraosseous line placement	DNR/DNAR	None of the above	DNR/DNAR	None of the above	Attempt Resuscitation (Full Code)	Advanced airway (i.e Intubation/ Supraglottic airway placement (i.e. IGel), Bag Valve Mask (BVM), Chest Compressions, Defibrillation, Epinephrine, Intraosseous line placement	Selective Treatment	Supplemental oxygen, IV Fentanyl, IV normal Saline, Transport the patient to the hospital	Comfort Focused Treatment	Contact Base Physician	Full Treatment	Transport the patient to the hospital	Selective Treatment	Transport the patient to the hospital	Selective Treatment	Non-transport, Assess & Refer	Comfort Focused Treatment	Supplemental oxygen, Contact Base Physician	Private home	Refrigerator	No- conflicting orders	No	No	No	Strongly agree	40	Male	Alameda County FD	21	Alameda	Fire Based	Yes - self training	Online module	Ebimtcapt@gmail.com	No				Amazon card sent 9 2/29
2021-09-29 10:54:55	Agree	Agree	Agree	Paramedic	DNR/DNAR	None of the above	DNR/DNAR	None of the above	Attempt Resuscitation (Full Code)	Advanced airway (i.e Intubation/ Supraglottic airway placement (i.e. IGel), Bag Valve Mask (BVM), Intraosseous line placement	DNR/DNAR	None of the above	Attempt Resuscitation (Full Code)	None of the above	Attempt Resuscitation (Full Code)	Advanced airway (i.e Intubation/ Supraglottic airway placement (i.e. IGel), Bag Valve Mask (BVM), Chest Compressions, Defibrillation, Epinephrine, Intraosseous line placement	Selective Treatment	IV Fentanyl, IV normal Saline, Contact Base Physician, Transport the patient to the hospital	Comfort Focused Treatment	Bag Valve Mask (BVM), Continuous positive airway pressure, Supplemental oxygen, IV Fentanyl, Contact Base Physician, Non-transport, Against Medical Advice	Full Treatment	Transport the patient to the hospital	Selective Treatment	Bag Valve Mask (BVM), Supplemental oxygen, Transport the patient to the hospital	Selective Treatment	Contact Base Physician, Non-transport, Refusal of Service	Comfort Focused Treatment	Bag Valve Mask (BVM), Continuous positive airway pressure, Supplemental oxygen, Contact Base Physician, Non-transport, Against Medical Advice	Dialysis Center	Provided by nursing facility staff	Yes	No	No	Yes	Agree	29	Male	Alameda County FD	2	Alameda	Fire Based	Yes- formal didactics	Online module	maxshih51@gmail.com	Yes				Amazon card sent 9 2/29
2021-09-29 11:11:29	Agree	Agree	Agree	Paramedic	DNR/DNAR	None of the above	DNR/DNAR	None of the above	DNR/DNAR	Bag Valve Mask (BVM)	DNR/DNAR	None of the above	DNR/DNAR	Bag Valve Mask (BVM)	Attempt Resuscitation (Full Code)	Advanced airway (i.e Intubation/ Supraglottic airway placement (i.e. IGel), Chest Compressions, Defibrillation, Epinephrine, Intraosseous line placement	Selective Treatment	IV normal Saline, Transport the patient to the hospital	Comfort Focused Treatment	Supplemental oxygen	Full Treatment	Transport the patient to the hospital	Selective Treatment	Supplemental oxygen, Transport the patient to the hospital	Selective Treatment	Non-transport, Refusal of Service	Comfort Focused Treatment	Supplemental oxygen	Private home	Provided by family member	It was a different form than the one used in these scenarios.	Yes	No	Yes	Agree	36	Male	Alameda County FD	3.75	Alameda	Fire Based	Yes- formal didactics	Hybrid	erob7564@gmail.com	Yes				Amazon card sent 9 2/29
2021-09-29 11:44:55	Agree	Agree	Disagree	Paramedic	DNR/DNAR	None of the above	DNR/DNAR	None of the above	DNR/DNAR	Advanced airway (i.e Intubation/ Supraglottic airway placement (i.e. IGel), Bag Valve Mask (BVM), Defibrillation, Epinephrine, Intraosseous line placement	DNR/DNAR	Advanced airway (i.e Intubation/ Supraglottic airway placement (i.e. IGel), Bag Valve Mask (BVM), Defibrillation, Epinephrine, Intraosseous line placement	DNR/DNAR	None of the above	Attempt Resuscitation (Full Code)	Advanced airway (i.e Intubation/ Supraglottic airway placement (i.e. IGel), Bag Valve Mask (BVM), Chest Compressions, Defibrillation, Epinephrine, Intraosseous line placement	Selective Treatment	IV normal Saline, Transport the patient to the hospital	Comfort Focused Treatment	Supplemental oxygen, IV Fentanyl, IV normal Saline, Non-transport, Assess & Refer	Full Treatment	IV normal Saline, Transport the patient to the hospital	Selective Treatment	Supplemental oxygen, IV Fentanyl, IV normal Saline, Transport the patient to the hospital	Selective Treatment	IV normal Saline, Transport the patient to the hospital	Comfort Focused Treatment	IV Fentanyl, IV normal Saline, Non-transport, Assess & Refer	Private home	Provided by family member	Yes	No	No	Yes	Disagree	37	Male	Alameda County FD	18	Alameda	Fire Based	Yes - self training	Online module	Bdiregolo@gmail.com	Yes				Amazon card sent 9 2/29
2021-09-29 14:03:44	Agree	Agree	Neutral	Paramedic	DNR/DNAR	None of the above	DNR/DNAR	None of the above	Attempt Resuscitation (Full Code)	Advanced airway (i.e Intubation/ Supraglottic airway placement (i.e. IGel), Bag Valve Mask (BVM)	DNR/DNAR	None of the above	Attempt Resuscitation (Full Code)	Advanced airway (i.e Intubation/ Supraglottic airway placement (i.e. IGel), Bag Valve Mask (BVM)	Attempt Resuscitation (Full Code)	Advanced airway (i.e Intubation/ Supraglottic airway placement (i.e. IGel), Bag Valve Mask (BVM)	Selective Treatment	Supplemental oxygen, IV normal Saline, Transport the patient to the hospital	Comfort Focused Treatment	Supplemental oxygen, Non-transport, Against Medical Advice	Full Treatment	Transport the patient to the hospital	Selective Treatment	Supplemental oxygen, Transport the patient to the hospital	Selective Treatment	Non-transport, Refusal of Service	Comfort Focused Treatment	Supplemental oxygen, Non-transport, Against Medical Advice	Private home	Provided by family member	Yes	No	No	Yes	Neutral	50	Male	Alameda County FD	27	Alameda	Fire Based	Yes - self training	Hybrid	ptappan2@hotmail.com	Yes				Amazon card sent 9 2/29
2021-09-29 16:35:19	Agree	Agree	Agree	Paramedic	DNR/DNAR	None of the above	DNR/DNAR	None of the above	DNR/DNAR	Advanced airway (i.e Intubation/ Supraglottic airway placement (i.e. IGel), Bag Valve Mask (BVM)	DNR/DNAR	None of the above	DNR/DNAR	None of the above	Attempt Resuscitation (Full Code)	Advanced airway (i.e Intubation/ Supraglottic airway placement (i.e. IGel), Bag Valve Mask (BVM), Chest Compressions, Defibrillation, Epinephrine, Intraosseous line placement	Selective Treatment	Transport the patient to the hospital	Comfort Focused Treatment	Supplemental oxygen, Non-transport, Against Medical Advice	Full Treatment	Transport the patient to the hospital	Selective Treatment	Supplemental oxygen, Transport the patient to the hospital	Selective Treatment	Non-transport, Assess & Refer	Comfort Focused Treatment	Supplemental oxygen, Contact Base Physician	Private home	Provided by family member	Yes	No	No	Yes	Neutral	33	Male	Alameda County FD	9	Alameda	Fire Based	Yes- formal didactics	Online module	Ryanbordley@gmail.com	Yes				Amazon card sent 9 2/29
2021-09-29 21:15:29	Strongly agree	Strongly agree	Strongly agree	Paramedic	Attempt Resuscitation (Full Code)	Advanced airway (i.e Intubation/ Supraglottic airway placement (i.e. IGel), Bag Valve Mask (BVM), Chest Compressions, Defibrillation, Epinephrine, Intraosseous line placement	DNR/DNAR	None of the above	DNR/DNAR	None of the above	DNR/DNAR	None of the above	DNR/DNAR	Bag Valve Mask (BVM)	Attempt Resuscitation (Full Code)	Advanced airway (i.e Intubation/ Supraglottic airway placement (i.e. IGel), Bag Valve Mask (BVM), Chest Compressions, Defibrillation, Epinephrine, Intraosseous line placement	Selective Treatment	Bag Valve Mask (BVM), Continuous positive airway pressure, Supplemental oxygen, IV Fentanyl, IV normal Saline, Naloxone, Contact Base Physician, Transport the patient to the hospital	Comfort Focused Treatment	Supplemental oxygen, IV Fentanyl, IV normal Saline, Naloxone, Contact Base Physician, Non-transport, Against Medical Advice	Full Treatment	Supplemental oxygen, IV Fentanyl, IV normal Saline, Naloxone, Contact Base Physician, Transport the patient to the hospital	Selective Treatment	Supplemental oxygen, IV normal Saline, Transport the patient to the hospital	Selective Treatment	Non-transport, Against Medical Advice, Non-transport, Assess & Refer	Comfort Focused Treatment	Supplemental oxygen, Non-transport, Assess & Refer	Residential Care/Assisted Living Facility	Provided by nursing facility staff	Yes	No	No	Yes	Disagree	53	Female	Falck	20	Alameda	Private	Yes- formal didactics	Hybrid	Alisjasko@icloud.com	Yes				Amazon card sent 9/30
2021-09-29 21:43:33	Agree	Agree	Agree	Paramedic	DNR/DNAR	None of the above	DNR/DNAR	None of the above	Attempt Resuscitation (Full Code)	Advanced airway (i.e Intubation/ Supraglottic airway placement (i.e. IGel), Bag Valve Mask (BVM), Intraosseous line placement	DNR/DNAR	None of the above	Attempt Resuscitation (Full Code)	Advanced airway (i.e Intubation/ Supraglottic airway placement (i.e. IGel), Bag Valve Mask (BVM)	Attempt Resuscitation (Full Code)	Advanced airway (i.e Intubation/ Supraglottic airway placement (i.e. IGel), Bag Valve Mask (BVM), Intraosseous line placement	Selective Treatment	Supplemental oxygen, IV normal Saline, Transport the patient to the hospital	Comfort Focused Treatment	Supplemental oxygen, Contact Base Physician, Non-transport, Refusal of Service	Full Treatment	IV normal Saline, Transport the patient to the hospital	Selective Treatment	Supplemental oxygen, Transport the patient to the hospital	Selective Treatment	Contact Base Physician, Non-transport, Against Medical Advice	Comfort Focused Treatment	Supplemental oxygen, Contact Base Physician, Non-transport, Against Medical Advice	Private home	Provided by family member	Yes	No	No	Yes	Neutral	59	Male	Falck	38	Alameda	Private	Yes- formal didactics	Online module	alcomedic@gmail.com	Yes				Amazon card sent 9/30
2021-09-29 21:59:34	Strongly agree	Agree	Neutral	Paramedic	DNR/DNAR	Advanced airway (i.e Intubation/ Supraglottic airway placement (i.e. IGel), Bag Valve Mask (BVM)	DNR/DNAR	Bag Valve Mask (BVM)	DNR/DNAR	Advanced airway (i.e Intubation/ Supraglottic airway placement (i.e. IGel), Bag Valve Mask (BVM)	DNR/DNAR	Bag Valve Mask (BVM)	DNR/DNAR	None of the above	Attempt Resuscitation (Full Code)	Advanced airway (i.e Intubation/ Supraglottic airway placement (i.e. IGel), Bag Valve Mask (BVM)	Selective Treatment	IV normal Saline, Transport the patient to the hospital	Comfort Focused Treatment	Supplemental oxygen, Non-transport, Assess & Refer	Full Treatment	Transport the patient to the hospital	Selective Treatment	Supplemental oxygen, Transport the patient to the hospital	Selective Treatment	Contact Base Physician	Comfort Focused Treatment	Supplemental oxygen, Non-transport, Against Medical Advice	Private home	Provided by family member	Yes	No	No	Yes	Neutral	29	Female	Falck	7	Alameda	Private	Yes- formal didactics	Hybrid	Elainethompsonparamedic@gmail.com	Yes				Amazon card sent 9/30
2021-09-29 23:07:29	Agree	Agree	Agree	Paramedic	Attempt Resuscitation (Full Code)	Advanced airway (i.e Intubation/ Supraglottic airway placement (i.e. IGel), Bag Valve Mask (BVM), Chest Compressions, Defibrillation, Epinephrine, Intraosseous line placement	DNR/DNAR	None of the above	Attempt Resuscitation (Full Code)	Advanced airway (i.e Intubation/ Supraglottic airway placement (i.e. IGel), Bag Valve Mask (BVM), Chest Compressions, Defibrillation, Epinephrine, Intraosseous line placement	Attempt Resuscitation (Full Code)	Advanced airway (i.e Intubation/ Supraglottic airway placement (i.e. IGel), Bag Valve Mask (BVM), Chest Compressions, Defibrillation, Epinephrine, Intraosseous line placement	Attempt Resuscitation (Full Code)	Bag Valve Mask (BVM)	Attempt Resuscitation (Full Code)	Advanced airway (i.e Intubation/ Supraglottic airway placement (i.e. IGel), Bag Valve Mask (BVM), Chest Compressions, Defibrillation, Epinephrine, Intraosseous line placement	Selective Treatment	IV Fentanyl, IV normal Saline, Transport the patient to the hospital	Comfort Focused Treatment	Contact Base Physician	Full Treatment	Advanced airway (i.e Intubation/ Supraglottic airway placement (i.e. IGel), Bag Valve Mask (BVM), Continuous positive airway pressure, Supplemental oxygen, IV Fentanyl, IV normal Saline, Naloxone, Transport the patient to the hospital, Non-transport, Against Medical Advice, Non-transport, Assess & Refer, Non-transport, Refusal of Service	Selective Treatment	Supplemental oxygen, IV Fentanyl, IV normal Saline, Naloxone, Transport the patient to the hospital	Selective Treatment	Transport the patient to the hospital, Non-transport, Against Medical Advice, Non-transport, Assess & Refer, Non-transport, Refusal of Service	Comfort Focused Treatment	Contact Base Physician	Private home	Provided by family member	Yes	No	No	Yes	Disagree	39	Male	Other	20	Alameda	Private	Yes- formal didactics	Online module	Joseph.silva1982@comcast.net	No				Amazon card sent 9/30
2021-09-30 03:46:42	Strongly agree	Strongly agree	Strongly agree	Paramedic	Attempt Resuscitation (Full Code)	Advanced airway (i.e Intubation/ Supraglottic airway placement (i.e. IGel), Bag Valve Mask (BVM), Chest Compressions, Defibrillation, Epinephrine, Intraosseous line placement	DNR/DNAR	Bag Valve Mask (BVM), Epinephrine, Intraosseous line placement	Attempt Resuscitation (Full Code)	Advanced airway (i.e Intubation/ Supraglottic airway placement (i.e. IGel), Bag Valve Mask (BVM), Chest Compressions, Defibrillation, Epinephrine, Intraosseous line placement	Attempt Resuscitation (Full Code)	Advanced airway (i.e Intubation/ Supraglottic airway placement (i.e. IGel), Bag Valve Mask (BVM), Chest Compressions, Defibrillation, Epinephrine, Intraosseous line placement	DNR/DNAR	Bag Valve Mask (BVM)	Attempt Resuscitation (Full Code)	Advanced airway (i.e Intubation/ Supraglottic airway placement (i.e. IGel), Bag Valve Mask (BVM), Chest Compressions, Defibrillation, Epinephrine, Intraosseous line placement	Selective Treatment	Bag Valve Mask (BVM), Continuous positive airway pressure, Supplemental oxygen, IV Fentanyl, IV normal Saline, Contact Base Physician, Transport the patient to the hospital	Comfort Focused Treatment	Continuous positive airway pressure, Supplemental oxygen, IV normal Saline, Contact Base Physician, Transport the patient to the hospital, Non-transport, Against Medical Advice, Non-transport, Assess & Refer	Full Treatment	IV Fentanyl, IV normal Saline, Transport the patient to the hospital	Selective Treatment	Bag Valve Mask (BVM), Supplemental oxygen, IV normal Saline, Transport the patient to the hospital	Selective Treatment	Non-transport, Against Medical Advice, Non-transport, Assess & Refer	Comfort Focused Treatment	Supplemental oxygen, Contact Base Physician, Non-transport, Against Medical Advice	Private home	Refrigerator	Yes	No	No	No	Disagree	38	Female	Falck	13	Alameda	Private	Yes- formal didactics	Hybrid	christinamariefaust@yahoo.com	Yes	I think this would a fantastic situation to discuss. County protocols vary in the surrounding counties which at times can make things easier or more difficult when trying to navigate the form. Also interaction with the patient’s family and respecting wishes can make things less complicated by using the base physician. Base contact has been a great tool in ALCO; however, in other counties the cons…			Amazon card sent 9/30
2021-09-30 06:36:59	Agree	Agree	Agree	Paramedic	Attempt Resuscitation (Full Code)	Advanced airway (i.e Intubation/ Supraglottic airway placement (i.e. IGel), Bag Valve Mask (BVM), Chest Compressions, Defibrillation, Epinephrine, Intraosseous line placement	DNR/DNAR	None of the above	Attempt Resuscitation (Full Code)	Bag Valve Mask (BVM)	Attempt Resuscitation (Full Code)	Advanced airway (i.e Intubation/ Supraglottic airway placement (i.e. IGel), Bag Valve Mask (BVM), Chest Compressions, Defibrillation, Epinephrine, Intraosseous line placement	Unsure	Bag Valve Mask (BVM)	Attempt Resuscitation (Full Code)	Advanced airway (i.e Intubation/ Supraglottic airway placement (i.e. IGel), Bag Valve Mask (BVM), Intraosseous line placement	Selective Treatment	Supplemental oxygen, IV Fentanyl, IV normal Saline, Transport the patient to the hospital	Comfort Focused Treatment	Supplemental oxygen, IV Fentanyl, Contact Base Physician, Non-transport, Against Medical Advice	Full Treatment	IV Fentanyl, IV normal Saline, Contact Base Physician, Transport the patient to the hospital	Selective Treatment	Supplemental oxygen, IV Fentanyl, IV normal Saline, Contact Base Physician, Transport the patient to the hospital	Selective Treatment	Contact Base Physician, Non-transport, Against Medical Advice, Non-transport, Assess & Refer, Non-transport, Refusal of Service	Comfort Focused Treatment	Supplemental oxygen, IV Fentanyl, Contact Base Physician, Non-transport, Against Medical Advice	Residential Care/Assisted Living Facility	Provided by nursing facility staff	Yes	No	No	No	Agree	52	Female	Falck	31	Alameda	Private	Yes- formal didactics	Hybrid	d6911n.falck@gmail.com	Yes	Interpretation of these forms by all levels of Healthcare vs what the public knows is varied. Including b/w hospice and Ems. from personal experience. This includes what can be done or not, for individuals.			Amazon card sent 9/30
2021-09-30 08:24:30	Agree	Agree	Neutral	Paramedic	DNR/DNAR	Advanced airway (i.e Intubation/ Supraglottic airway placement (i.e. IGel), Bag Valve Mask (BVM), Defibrillation, Epinephrine, Intraosseous line placement	DNR/DNAR	Bag Valve Mask (BVM), Epinephrine	DNR/DNAR	Advanced airway (i.e Intubation/ Supraglottic airway placement (i.e. IGel), Bag Valve Mask (BVM), Epinephrine, Intraosseous line placement	DNR/DNAR	Advanced airway (i.e Intubation/ Supraglottic airway placement (i.e. IGel), Bag Valve Mask (BVM), Defibrillation, Epinephrine, Intraosseous line placement	DNR/DNAR	Bag Valve Mask (BVM)	Attempt Resuscitation (Full Code)	Advanced airway (i.e Intubation/ Supraglottic airway placement (i.e. IGel), Bag Valve Mask (BVM), Chest Compressions, Defibrillation, Epinephrine, Intraosseous line placement	Selective Treatment	Bag Valve Mask (BVM), Continuous positive airway pressure, Supplemental oxygen, IV Fentanyl, IV normal Saline, Naloxone, Transport the patient to the hospital	Comfort Focused Treatment	Supplemental oxygen, IV Fentanyl, IV normal Saline, Non-transport, Refusal of Service	Full Treatment	Advanced airway (i.e Intubation/ Supraglottic airway placement (i.e. IGel), Bag Valve Mask (BVM), Continuous positive airway pressure, Supplemental oxygen, IV Fentanyl, IV normal Saline, Naloxone, Transport the patient to the hospital	Selective Treatment	Supplemental oxygen, IV Fentanyl, IV normal Saline, Naloxone, Transport the patient to the hospital	Selective Treatment	Non-transport, Against Medical Advice	Comfort Focused Treatment	Supplemental oxygen, IV Fentanyl, IV normal Saline, Non-transport, Against Medical Advice	Private home	Provided by family member	Yes	No	No	Yes	Neutral	35	Female	Falck	14	Alameda	Private	Yes - self training	Video	Racey3316@yahoo.com	Yes				Amazon card sent 9/30
2021-09-30 11:25:47	Strongly agree	Strongly agree	Strongly agree	Paramedic	Attempt Resuscitation (Full Code)	Advanced airway (i.e Intubation/ Supraglottic airway placement (i.e. IGel), Bag Valve Mask (BVM), Chest Compressions, Defibrillation, Epinephrine, Intraosseous line placement	DNR/DNAR	None of the above	Attempt Resuscitation (Full Code)	Advanced airway (i.e Intubation/ Supraglottic airway placement (i.e. IGel), Bag Valve Mask (BVM), Intraosseous line placement	Attempt Resuscitation (Full Code)	Advanced airway (i.e Intubation/ Supraglottic airway placement (i.e. IGel), Bag Valve Mask (BVM), Chest Compressions, Defibrillation, Epinephrine, Intraosseous line placement	DNR/DNAR	None of the above	Attempt Resuscitation (Full Code)	Advanced airway (i.e Intubation/ Supraglottic airway placement (i.e. IGel), Bag Valve Mask (BVM), Intraosseous line placement	Selective Treatment	Supplemental oxygen, IV normal Saline, Transport the patient to the hospital	Comfort Focused Treatment	Supplemental oxygen, Non-transport, Against Medical Advice	Full Treatment	Supplemental oxygen, IV normal Saline, Transport the patient to the hospital	Selective Treatment	Supplemental oxygen, IV normal Saline, Transport the patient to the hospital	Selective Treatment	Non-transport, Against Medical Advice	Comfort Focused Treatment	Supplemental oxygen, Non-transport, Against Medical Advice	Residential Care/Assisted Living Facility	Provided by nursing facility staff	Yes	No	No	Yes	Strongly disagree	53	Male	Other	30	Alameda	Private	Yes - self training	Online module	Deflan11@gmail.com	Yes	On rare occasions the POLST is received with contradicting information on it as in the scenarios. I have learned to always look at that document early and obtain clarity prior to departure with my patients. If the patients are still coherent, I always ask them as well what their wishes are in the event there is a cardiac arrest. This simple task can help to clear up any confusion and aid decision…			Amazon card sent 9/30
2021-09-30 14:56:05	Agree	Agree	Agree	Paramedic	Attempt Resuscitation (Full Code)	Advanced airway (i.e Intubation/ Supraglottic airway placement (i.e. IGel), Bag Valve Mask (BVM), Defibrillation, Epinephrine, Intraosseous line placement	Attempt Resuscitation	Bag Valve Mask (BVM), Defibrillation, Epinephrine, Intraosseous line placement	Attempt Resuscitation (Full Code)	Advanced airway (i.e Intubation/ Supraglottic airway placement (i.e. IGel), Bag Valve Mask (BVM), Chest Compressions, Defibrillation, Epinephrine, Intraosseous line placement	Attempt Resuscitation (Full Code)	Advanced airway (i.e Intubation/ Supraglottic airway placement (i.e. IGel), Bag Valve Mask (BVM), Chest Compressions, Defibrillation, Epinephrine, Intraosseous line placement	DNR/DNAR	Bag Valve Mask (BVM)	Attempt Resuscitation (Full Code)	Advanced airway (i.e Intubation/ Supraglottic airway placement (i.e. IGel), Bag Valve Mask (BVM), Chest Compressions, Defibrillation, Epinephrine, Intraosseous line placement	Selective Treatment	Bag Valve Mask (BVM), Continuous positive airway pressure, Supplemental oxygen, IV Fentanyl, IV normal Saline, Naloxone, Contact Base Physician, Transport the patient to the hospital	Comfort Focused Treatment	Supplemental oxygen, IV Fentanyl, IV normal Saline, Naloxone, Non-transport, Assess & Refer, Non-transport, Refusal of Service	Full Treatment	Advanced airway (i.e Intubation/ Supraglottic airway placement (i.e. IGel), Bag Valve Mask (BVM), Continuous positive airway pressure, Supplemental oxygen, IV Fentanyl, IV normal Saline, Naloxone, Contact Base Physician, Transport the patient to the hospital, Non-transport, Against Medical Advice	Selective Treatment	Bag Valve Mask (BVM), Supplemental oxygen, IV normal Saline, Contact Base Physician, Transport the patient to the hospital	Selective Treatment	Supplemental oxygen, Contact Base Physician, Non-transport, Against Medical Advice	Comfort Focused Treatment	Supplemental oxygen, IV Fentanyl, Contact Base Physician, Non-transport, Against Medical Advice, Non-transport, Assess & Refer	Private home	Provided by family member	No- conflicting orders	No	No	Yes	Agree	36	Male	Alameda County FD	12	Alameda	Fire Based	Yes - self training	Online module	mikesheridan85@gmail.com	Yes				Amazon Card sent 10/2
2021-10-01 06:47:15	Agree	Agree	Agree	Paramedic	Attempt Resuscitation (Full Code)	Advanced airway (i.e Intubation/ Supraglottic airway placement (i.e. IGel), Bag Valve Mask (BVM), Chest Compressions, Defibrillation, Epinephrine, Intraosseous line placement	DNR/DNAR	None of the above	Unsure	None of the above	Unsure	None of the above	DNR/DNAR	None of the above	Attempt Resuscitation (Full Code)	Advanced airway (i.e Intubation/ Supraglottic airway placement (i.e. IGel), Bag Valve Mask (BVM), Chest Compressions, Defibrillation, Epinephrine, Intraosseous line placement	Selective Treatment	Transport the patient to the hospital	Comfort Focused Treatment	IV Fentanyl, IV normal Saline, Transport the patient to the hospital	Full Treatment	Advanced airway (i.e Intubation/ Supraglottic airway placement (i.e. IGel), Bag Valve Mask (BVM), Continuous positive airway pressure, Supplemental oxygen, Contact Base Physician	Selective Treatment	Contact Base Physician	Selective Treatment	Contact Base Physician, Transport the patient to the hospital	Comfort Focused Treatment	IV Fentanyl, IV normal Saline, Non-transport, Assess & Refer	Residential Care/Assisted Living Facility	Provided by family member	No- conflicting orders	No	Yes- by family member/durable power of attorney	No	Agree	26	Male	Oakland FD	6	Alameda	Fire Based	No	Video	codydiffy@gmail.com	No				Amazon Card sent 10/2
2021-10-01 07:23:35	Agree	Agree	Agree	Paramedic	DNR/DNAR	None of the above	DNR/DNAR	None of the above	Attempt Resuscitation (Full Code)	Advanced airway (i.e Intubation/ Supraglottic airway placement (i.e. IGel), Bag Valve Mask (BVM), None of the above	DNR/DNAR	None of the above	DNR/DNAR	None of the above	Attempt Resuscitation (Full Code)	Advanced airway (i.e Intubation/ Supraglottic airway placement (i.e. IGel), Bag Valve Mask (BVM)	Selective Treatment	Bag Valve Mask (BVM), Supplemental oxygen, IV normal Saline, Transport the patient to the hospital	Comfort Focused Treatment	Supplemental oxygen, Contact Base Physician, Non-transport, Assess & Refer	Full Treatment	Transport the patient to the hospital	Selective Treatment	Bag Valve Mask (BVM), Supplemental oxygen, IV normal Saline, Non-transport, Refusal of Service	Full Treatment	Bag Valve Mask (BVM), Supplemental oxygen, IV normal Saline, Transport the patient to the hospital	Comfort Focused Treatment	Non-transport, Against Medical Advice	Private home	Provided by family member	Yes	No	No	Yes	Disagree	35	Male	Freemont FD	16	Alameda	Fire Based	Yes - self training	Hybrid	Davidleastin@gmail.com	Yes				Amazon Card sent 10/2
2021-10-01 08:42:46	Agree	Agree	Agree	Paramedic	Attempt Resuscitation (Full Code)	Bag Valve Mask (BVM), Chest Compressions, Defibrillation	Attempt Resuscitation	Bag Valve Mask (BVM), Chest Compressions, Defibrillation, Epinephrine, Intraosseous line placement	Attempt Resuscitation (Full Code)	Bag Valve Mask (BVM), Chest Compressions, Defibrillation	Attempt Resuscitation (Full Code)	Bag Valve Mask (BVM), Chest Compressions, Defibrillation	Attempt Resuscitation (Full Code)	Bag Valve Mask (BVM), Chest Compressions	Attempt Resuscitation (Full Code)	Advanced airway (i.e Intubation/ Supraglottic airway placement (i.e. IGel), Bag Valve Mask (BVM), Chest Compressions, Defibrillation, Epinephrine, Intraosseous line placement	Selective Treatment	Bag Valve Mask (BVM), Continuous positive airway pressure, Supplemental oxygen, IV Fentanyl, IV normal Saline, Transport the patient to the hospital	Comfort Focused Treatment	Bag Valve Mask (BVM), Supplemental oxygen, IV Fentanyl, Contact Base Physician, Non-transport, Against Medical Advice	Full Treatment	Advanced airway (i.e Intubation/ Supraglottic airway placement (i.e. IGel), Bag Valve Mask (BVM), Continuous positive airway pressure, Supplemental oxygen, IV Fentanyl, IV normal Saline, Transport the patient to the hospital	Selective Treatment	Bag Valve Mask (BVM), Supplemental oxygen, IV Fentanyl, Transport the patient to the hospital	Selective Treatment	Bag Valve Mask (BVM), Continuous positive airway pressure, Supplemental oxygen, IV Fentanyl, IV normal Saline, Contact Base Physician, Transport the patient to the hospital	Comfort Focused Treatment	Supplemental oxygen, IV Fentanyl, IV normal Saline, Contact Base Physician, Non-transport, Against Medical Advice	Residential Care/Assisted Living Facility	Provided by nursing facility staff	Yes	Yes	No	Yes	Agree	56	Female	Other	24	Alameda	Private	Yes- formal didactics	Online module	Eastbaymedic@gmail.com	Yes				Amazon Card sent 10/2
2021-10-01 08:44:10	Strongly agree	Agree	Agree	Paramedic	DNR/DNAR	None of the above	DNR/DNAR	None of the above	DNR/DNAR	None of the above	DNR/DNAR	None of the above	DNR/DNAR	None of the above	Attempt Resuscitation (Full Code)	Advanced airway (i.e Intubation/ Supraglottic airway placement (i.e. IGel), Bag Valve Mask (BVM), Intraosseous line placement	Selective Treatment	Supplemental oxygen, IV normal Saline, Transport the patient to the hospital	Comfort Focused Treatment	Supplemental oxygen, Contact Base Physician, Non-transport, Against Medical Advice	Full Treatment	Contact Base Physician, Non-transport, Against Medical Advice	Selective Treatment	Supplemental oxygen, Transport the patient to the hospital	Selective Treatment	Non-transport, Against Medical Advice	Comfort Focused Treatment	Supplemental oxygen, Contact Base Physician, Non-transport, Against Medical Advice	Residential Care/Assisted Living Facility	Provided by nursing facility staff	Yes	Daughter wanted full code instead of DNR in scene	Yes- by family member/durable power of attorney	No	Strongly agree	30	Female	Falck	7	Alameda	Private	No	Simulation training with actors	Kaylinadza@yahoo.com	Yes				Amazon Card sent 10/2
2021-10-03 23:43:24	Strongly agree	Agree	Agree	Paramedic	DNR/DNAR	Advanced airway (i.e Intubation/ Supraglottic airway placement (i.e. IGel), Bag Valve Mask (BVM), Defibrillation, Epinephrine, Intraosseous line placement	DNR/DNAR	Bag Valve Mask (BVM)	DNR/DNAR	Advanced airway (i.e Intubation/ Supraglottic airway placement (i.e. IGel), Bag Valve Mask (BVM), Epinephrine, Intraosseous line placement	DNR/DNAR	Advanced airway (i.e Intubation/ Supraglottic airway placement (i.e. IGel), Bag Valve Mask (BVM), Defibrillation, Epinephrine, Intraosseous line placement	DNR/DNAR	None of the above	DNR/DNAR	Advanced airway (i.e Intubation/ Supraglottic airway placement (i.e. IGel), Bag Valve Mask (BVM), Epinephrine, Intraosseous line placement	Selective Treatment	IV normal Saline, Transport the patient to the hospital	Comfort Focused Treatment	Continuous positive airway pressure, Non-transport, Against Medical Advice	Full Treatment	Transport the patient to the hospital	Selective Treatment	Transport the patient to the hospital	Selective Treatment	Non-transport, Refusal of Service	Comfort Focused Treatment	Continuous positive airway pressure	Private home	Unable to find	unable to find - verbal instructions taken and used	Yes	No	Yes	Agree	37	Male	Berkeley FD	18	Alameda	Fire Based	Yes - self training	Simulation training with actors	todd.bartlow@gmail.com	Yes	Thank You!			Amazon Card sent 10/5
2021-10-05 11:33:59	Agree	Agree	Disagree	Paramedic	DNR/DNAR	None of the above	Attempt Resuscitation	Bag Valve Mask (BVM), Chest Compressions, Epinephrine	DNR/DNAR	None of the above	DNR/DNAR	None of the above	Attempt Resuscitation (Full Code)	Advanced airway (i.e Intubation/ Supraglottic airway placement (i.e. IGel), Chest Compressions, Defibrillation, Epinephrine, Intraosseous line placement, None of the above	Attempt Resuscitation (Full Code)	Advanced airway (i.e Intubation/ Supraglottic airway placement (i.e. IGel), Bag Valve Mask (BVM), Chest Compressions, Defibrillation, Epinephrine	Selective Treatment	Transport the patient to the hospital	Full Treatment	Supplemental oxygen, Contact Base Physician	Full Treatment	Transport the patient to the hospital	Selective Treatment	Supplemental oxygen	Selective Treatment	Transport the patient to the hospital	Comfort Focused Treatment	Supplemental oxygen, Contact Base Physician	Residential Care/Assisted Living Facility	Provided by nursing facility staff	No - signature missing	Yes	No	Yes	Agree	46	Male	Alameda County FD	19	Alameda	Fire Based	Yes- formal didactics	Video	jcobb322@att.net	Yes	These forms can be confusing and so my crew along with the ambulance crew and/or staff usually confer with one another to obtain better understanding.			Amazon Card sent 10/5
2021-10-05 12:09:08	Agree	Agree	Agree	Paramedic	Attempt Resuscitation (Full Code)	Advanced airway (i.e Intubation/ Supraglottic airway placement (i.e. IGel), Bag Valve Mask (BVM), Defibrillation, Epinephrine, Intraosseous line placement	DNR/DNAR	None of the above	Attempt Resuscitation (Full Code)	Advanced airway (i.e Intubation/ Supraglottic airway placement (i.e. IGel), Bag Valve Mask (BVM), Intraosseous line placement	DNR/DNAR	None of the above	DNR/DNAR	None of the above	Attempt Resuscitation (Full Code)	Advanced airway (i.e Intubation/ Supraglottic airway placement (i.e. IGel), Bag Valve Mask (BVM)	Selective Treatment	Continuous positive airway pressure, Supplemental oxygen, IV normal Saline, Transport the patient to the hospital	Comfort Focused Treatment	Continuous positive airway pressure, Supplemental oxygen, Non-transport, Assess & Refer	Full Treatment	Transport the patient to the hospital	Selective Treatment	Supplemental oxygen, Transport the patient to the hospital	Selective Treatment	Non-transport, Assess & Refer	Comfort Focused Treatment	Supplemental oxygen, Non-transport, Assess & Refer	Private home	Provided by family member	Yes	No	No	Yes	Disagree	56	Male	Berkeley FD	37	Alameda	Fire Based	Yes - self training	Hybrid	ksboone@gmail.com	Yes	I would love to see a collaborative training with hospice and EMS providers. I feel that this is an important relationship and one that could truly benefit hospice patients and EMS providers.			Amazon Card sent 10/5
2021-10-09 09:36:47	Agree	Agree	Strongly agree	Paramedic	Attempt Resuscitation (Full Code)	Advanced airway (i.e Intubation/ Supraglottic airway placement (i.e. IGel), Bag Valve Mask (BVM), Intraosseous line placement	DNR/DNAR	None of the above	Attempt Resuscitation (Full Code)	Advanced airway (i.e Intubation/ Supraglottic airway placement (i.e. IGel), Bag Valve Mask (BVM), Intraosseous line placement	DNR/DNAR	Advanced airway (i.e Intubation/ Supraglottic airway placement (i.e. IGel), Bag Valve Mask (BVM), Intraosseous line placement	DNR/DNAR	None of the above	Attempt Resuscitation (Full Code)	Advanced airway (i.e Intubation/ Supraglottic airway placement (i.e. IGel), Bag Valve Mask (BVM), Chest Compressions, Defibrillation, Epinephrine, Intraosseous line placement	Selective Treatment	Bag Valve Mask (BVM), Continuous positive airway pressure, Supplemental oxygen, IV Fentanyl, IV normal Saline, Naloxone, Contact Base Physician, Transport the patient to the hospital	Comfort Focused Treatment	Bag Valve Mask (BVM), Supplemental oxygen, Contact Base Physician, Non-transport, Assess & Refer	Full Treatment	Advanced airway (i.e Intubation/ Supraglottic airway placement (i.e. IGel), Bag Valve Mask (BVM), Continuous positive airway pressure, Supplemental oxygen, IV Fentanyl, IV normal Saline, Naloxone, Contact Base Physician, Transport the patient to the hospital	Selective Treatment	Bag Valve Mask (BVM), Continuous positive airway pressure, Supplemental oxygen, IV Fentanyl, IV normal Saline, Naloxone, Contact Base Physician, Non-transport, Assess & Refer	Selective Treatment	Bag Valve Mask (BVM), Continuous positive airway pressure, Supplemental oxygen, IV Fentanyl, IV normal Saline, Naloxone, Contact Base Physician, Non-transport, Assess & Refer	Comfort Focused Treatment	Supplemental oxygen, Contact Base Physician, Non-transport, Assess & Refer	Residential Care/Assisted Living Facility	Provided by nursing facility staff	Yes	No	No	Yes	Neutral	23	Male	AMR- Santa Rosa	5	Coastal Valleys	Private	Yes- formal didactics	Hybrid	Dmartinkwd31@gmail.com	No				Amazon Card sent 10/9
2021-10-09 10:41:12	Strongly agree	Strongly agree	Strongly agree	Paramedic	DNR/DNAR	None of the above	DNR/DNAR	None of the above	DNR/DNAR	Advanced airway (i.e Intubation/ Supraglottic airway placement (i.e. IGel), Bag Valve Mask (BVM), Intraosseous line placement	DNR/DNAR	None of the above	DNR/DNAR	None of the above	DNR/DNAR	Advanced airway (i.e Intubation/ Supraglottic airway placement (i.e. IGel), Bag Valve Mask (BVM), Intraosseous line placement	Selective Treatment	Bag Valve Mask (BVM), Supplemental oxygen, IV normal Saline, Transport the patient to the hospital	Comfort Focused Treatment	Bag Valve Mask (BVM), Continuous positive airway pressure, Supplemental oxygen, IV Fentanyl, IV normal Saline, Non-transport, Refusal of Service	Full Treatment	IV normal Saline, Transport the patient to the hospital	Selective Treatment	Bag Valve Mask (BVM), Supplemental oxygen, Transport the patient to the hospital	Selective Treatment	Non-transport, Refusal of Service	Comfort Focused Treatment	Bag Valve Mask (BVM), Continuous positive airway pressure, Supplemental oxygen, IV Fentanyl, IV normal Saline, Non-transport, Refusal of Service	Not pertinent	Not pertinent	Didnt show whole form	Yes	No	Yes	Strongly disagree	39	Male	San Francisco FD	22	San Francisco	Fire Based	Yes- formal didactics	None	Brian.d.bower@gmail.com	Yes	I would like training on death with dignity act.			Amazon Card sent 10/9
2021-10-09 10:55:06	Agree	Agree	Disagree	Paramedic	DNR/DNAR	None of the above	DNR/DNAR	None of the above	Attempt Resuscitation (Full Code)	Advanced airway (i.e Intubation/ Supraglottic airway placement (i.e. IGel), Bag Valve Mask (BVM), Epinephrine, Intraosseous line placement	DNR/DNAR	None of the above	DNR/DNAR	Bag Valve Mask (BVM)	Attempt Resuscitation (Full Code)	Advanced airway (i.e Intubation/ Supraglottic airway placement (i.e. IGel), Bag Valve Mask (BVM), Intraosseous line placement	Selective Treatment	IV normal Saline, Transport the patient to the hospital	Comfort Focused Treatment	Supplemental oxygen, Contact Base Physician, Non-transport, Against Medical Advice	Full Treatment	Transport the patient to the hospital	Selective Treatment	Continuous positive airway pressure	Selective Treatment	Non-transport, Refusal of Service	Comfort Focused Treatment	Supplemental oxygen, Non-transport, Assess & Refer	Nursing facility	Front of chart	Yes	Yes	No	Yes	Agree	25	Male	AMR- Santa Rosa	5	Coastal Valleys	Private	Yes - self training	Simulation training with actors	altega96@gmail.com	Yes				Amazon Card sent 10/9
2021-10-09 13:33:02	Strongly agree	Strongly agree	Neutral	Paramedic	DNR/DNAR	Advanced airway (i.e Intubation/ Supraglottic airway placement (i.e. IGel), Bag Valve Mask (BVM), Defibrillation, Epinephrine, Intraosseous line placement	DNR/DNAR	Bag Valve Mask (BVM), Defibrillation, Epinephrine, Intraosseous line placement	DNR/DNAR	Advanced airway (i.e Intubation/ Supraglottic airway placement (i.e. IGel), Bag Valve Mask (BVM), Intraosseous line placement	DNR/DNAR	Advanced airway (i.e Intubation/ Supraglottic airway placement (i.e. IGel), Bag Valve Mask (BVM), Defibrillation, Epinephrine, Intraosseous line placement	DNR/DNAR	Advanced airway (i.e Intubation/ Supraglottic airway placement (i.e. IGel), Bag Valve Mask (BVM), Intraosseous line placement	Attempt Resuscitation (Full Code)	Advanced airway (i.e Intubation/ Supraglottic airway placement (i.e. IGel), Bag Valve Mask (BVM), Intraosseous line placement	Selective Treatment	Supplemental oxygen, IV Fentanyl, IV normal Saline, Transport the patient to the hospital	Comfort Focused Treatment	Supplemental oxygen, Contact Base Physician, Non-transport, Against Medical Advice	Full Treatment	Transport the patient to the hospital	Selective Treatment	Supplemental oxygen, Transport the patient to the hospital	Selective Treatment	Transport the patient to the hospital	Comfort Focused Treatment	Supplemental oxygen, Contact Base Physician	Private home	Provided by family member	No- conflicting orders	No	No	Yes	Disagree	35	Male	AMR- Santa Rosa	12	Coastal Valleys	Private	Yes - self training	Online module	Jacob.a.sheffer@gmail.com	Yes				Amazon Card sent 10/9
2021-10-09 15:31:16	Agree	Agree	Neutral	Paramedic	DNR/DNAR	None of the above	DNR/DNAR	None of the above	DNR/DNAR	Advanced airway (i.e Intubation/ Supraglottic airway placement (i.e. IGel), Bag Valve Mask (BVM), Intraosseous line placement	DNR/DNAR	None of the above	DNR/DNAR	None of the above	Attempt Resuscitation (Full Code)	Advanced airway (i.e Intubation/ Supraglottic airway placement (i.e. IGel), Bag Valve Mask (BVM), Chest Compressions, Defibrillation, Epinephrine, Intraosseous line placement	Selective Treatment	IV normal Saline, Transport the patient to the hospital	Comfort Focused Treatment	Supplemental oxygen, Contact Base Physician, Transport the patient to the hospital, Non-transport, Against Medical Advice	Full Treatment	Transport the patient to the hospital	Selective Treatment	Supplemental oxygen, Transport the patient to the hospital	Selective Treatment	Non-transport, Assess & Refer	Comfort Focused Treatment	Supplemental oxygen, Contact Base Physician, Transport the patient to the hospital, Non-transport, Against Medical Advice	Private home	Provided by family member	Yes	Yes	No	Yes	Agree	40	Female	AMR- Santa Rosa	16	Coastal Valleys	Private	Yes- formal didactics	Hybrid	k.casteel3668@gmail.com	Yes				Amazon Card sent 10/9
2021-10-10 07:23:47	Neutral	Neutral	Neutral	Paramedic	DNR/DNAR	None of the above	DNR/DNAR	None of the above	Attempt Resuscitation (Full Code)	Advanced airway (i.e Intubation/ Supraglottic airway placement (i.e. IGel), Bag Valve Mask (BVM), Chest Compressions, Defibrillation, Epinephrine, Intraosseous line placement	DNR/DNAR	None of the above	DNR/DNAR	None of the above	Attempt Resuscitation (Full Code)	Advanced airway (i.e Intubation/ Supraglottic airway placement (i.e. IGel), Bag Valve Mask (BVM), Chest Compressions, Defibrillation, Epinephrine, Intraosseous line placement	Selective Treatment	Bag Valve Mask (BVM), Continuous positive airway pressure, Supplemental oxygen, IV Fentanyl, IV normal Saline, Naloxone, Contact Base Physician, Transport the patient to the hospital	Comfort Focused Treatment	Supplemental oxygen, Contact Base Physician, Non-transport, Against Medical Advice	Full Treatment	Advanced airway (i.e Intubation/ Supraglottic airway placement (i.e. IGel), Bag Valve Mask (BVM), Continuous positive airway pressure, Supplemental oxygen, IV Fentanyl, IV normal Saline, Naloxone, Contact Base Physician, Transport the patient to the hospital	Selective Treatment	Bag Valve Mask (BVM), Supplemental oxygen, IV Fentanyl, IV normal Saline, Naloxone, Contact Base Physician	Selective Treatment	Bag Valve Mask (BVM), Continuous positive airway pressure, Supplemental oxygen, IV Fentanyl, IV normal Saline, Naloxone, Non-transport, Refusal of Service	Comfort Focused Treatment	Supplemental oxygen, IV Fentanyl, Contact Base Physician	Private home	Provided by family member	Yes	No	No	Yes	Neutral	24	Male	Sonoma FD	4	Coastal Valleys	Fire Based	Yes - self training	Online module	Drmakadino@aol.com	No				Amazon Card sent 10/11
2021-10-11 08:24:43	Agree	Agree	Disagree	Paramedic	DNR/DNAR	None of the above	DNR/DNAR	None of the above	DNR/DNAR	Advanced airway (i.e Intubation/ Supraglottic airway placement (i.e. IGel), Bag Valve Mask (BVM), Intraosseous line placement	DNR/DNAR	None of the above	DNR/DNAR	Bag Valve Mask (BVM)	Attempt Resuscitation (Full Code)	Advanced airway (i.e Intubation/ Supraglottic airway placement (i.e. IGel), Bag Valve Mask (BVM), Epinephrine, Intraosseous line placement	Selective Treatment	IV normal Saline, Transport the patient to the hospital	Comfort Focused Treatment	Continuous positive airway pressure, Supplemental oxygen, Non-transport, Against Medical Advice	Full Treatment	Transport the patient to the hospital	Selective Treatment	Supplemental oxygen, Transport the patient to the hospital	Selective Treatment	Non-transport, Assess & Refer	Comfort Focused Treatment	Continuous positive airway pressure, Supplemental oxygen, Non-transport, Against Medical Advice	Private home	Refrigerator	Yes	No	No	No	Disagree	30	Male	Sonoma FD	10	Coastal Valleys	Fire Based	No	Hybrid	michaelm@svfra.org	No				Amazon Card sent 10/11
2021-10-11 08:37:11	Strongly agree	Agree	Disagree	Paramedic	DNR/DNAR	None of the above	Attempt Resuscitation	Bag Valve Mask (BVM), Chest Compressions, Defibrillation, Epinephrine	Attempt Resuscitation (Full Code)	Advanced airway (i.e Intubation/ Supraglottic airway placement (i.e. IGel), Bag Valve Mask (BVM), Epinephrine, Intraosseous line placement	DNR/DNAR	None of the above	Attempt Resuscitation (Full Code)	Bag Valve Mask (BVM), Epinephrine, Intraosseous line placement	Attempt Resuscitation (Full Code)	Advanced airway (i.e Intubation/ Supraglottic airway placement (i.e. IGel), Bag Valve Mask (BVM), Chest Compressions, Defibrillation, Epinephrine, Intraosseous line placement	Selective Treatment	Bag Valve Mask (BVM), Continuous positive airway pressure, Supplemental oxygen, IV Fentanyl, IV normal Saline, Naloxone, Transport the patient to the hospital	Comfort Focused Treatment	Continuous positive airway pressure, Supplemental oxygen, Non-transport, Refusal of Service	Full Treatment	Advanced airway (i.e Intubation/ Supraglottic airway placement (i.e. IGel), Bag Valve Mask (BVM), Continuous positive airway pressure, Supplemental oxygen, IV Fentanyl, IV normal Saline, Naloxone, Transport the patient to the hospital	Selective Treatment	Bag Valve Mask (BVM), Supplemental oxygen, IV Fentanyl, IV normal Saline, Transport the patient to the hospital	Selective Treatment	Non-transport, Against Medical Advice	Comfort Focused Treatment	Continuous positive airway pressure, Supplemental oxygen, Non-transport, Against Medical Advice	Private home	Refrigerator	Yes	No	No	Yes	Agree	41	Male	Sonoma FD	23	Coastal Valleys	Fire Based	Yes- formal didactics	Online module	gary_johnson1167@sbcglobal.net	Yes				Amazon Card sent 10/11
2021-10-11 08:39:26	Agree	Agree	Agree	Paramedic	Attempt Resuscitation (Full Code)	Advanced airway (i.e Intubation/ Supraglottic airway placement (i.e. IGel), Defibrillation, Epinephrine, Intraosseous line placement	Attempt Resuscitation	Bag Valve Mask (BVM), Defibrillation, Epinephrine	Attempt Resuscitation (Full Code)	Advanced airway (i.e Intubation/ Supraglottic airway placement (i.e. IGel), Defibrillation, Epinephrine, Intraosseous line placement	Attempt Resuscitation (Full Code)	Advanced airway (i.e Intubation/ Supraglottic airway placement (i.e. IGel), Defibrillation, Epinephrine, Intraosseous line placement	Attempt Resuscitation (Full Code)	Bag Valve Mask (BVM)	Attempt Resuscitation (Full Code)	Advanced airway (i.e Intubation/ Supraglottic airway placement (i.e. IGel)	Selective Treatment	Supplemental oxygen, IV normal Saline, Transport the patient to the hospital	Comfort Focused Treatment	Supplemental oxygen, Contact Base Physician	Full Treatment	IV normal Saline, Transport the patient to the hospital	Selective Treatment	Supplemental oxygen, IV normal Saline, Transport the patient to the hospital	Comfort Focused Treatment	Non-transport, Assess & Refer	Comfort Focused Treatment	Contact Base Physician	Nursing facility	Provided by nursing facility staff	Yes	Yes	Yes- by nursing facility staff	Yes	Agree	28	Male	Sonoma FD	10	Coastal Valleys	Fire Based	No	Hybrid	mikepierson16@yahoo.com	Yes	Thank you and good luck with this project!			Amazon Card sent 10/11
2021-10-11 08:44:20	Agree	Agree	Disagree	Paramedic	Unsure	Bag Valve Mask (BVM), Defibrillation	DNR/DNAR	Bag Valve Mask (BVM)	Unsure	Bag Valve Mask (BVM)	Unsure	Bag Valve Mask (BVM)	DNR/DNAR	Bag Valve Mask (BVM)	Attempt Resuscitation (Full Code)	Advanced airway (i.e Intubation/ Supraglottic airway placement (i.e. IGel), Bag Valve Mask (BVM), Chest Compressions, Defibrillation, Epinephrine, Intraosseous line placement	Selective Treatment	Supplemental oxygen, IV normal Saline, Transport the patient to the hospital	Comfort Focused Treatment	Continuous positive airway pressure, Contact Base Physician	Full Treatment	Contact Base Physician	Selective Treatment	Supplemental oxygen	Selective Treatment	Non-transport, Against Medical Advice	Comfort Focused Treatment	Continuous positive airway pressure, Contact Base Physician	Private home	Refrigerator	Yes	Yes	No	Yes	Disagree	42	Male	Sonoma Valley Fire	22	Coastal Valleys	Fire Based	Yes- formal didactics	Simulation training with actors	gabes@svfra.org	Yes				Amazon Card sent 10/11
2021-10-11 08:53:55	Strongly agree	Agree	Neutral	Paramedic	DNR/DNAR	None of the above	DNR/DNAR	None of the above	Attempt Resuscitation (Full Code)	Advanced airway (i.e Intubation/ Supraglottic airway placement (i.e. IGel), Bag Valve Mask (BVM), Intraosseous line placement	DNR/DNAR	None of the above	Attempt Resuscitation (Full Code)	Bag Valve Mask (BVM)	Attempt Resuscitation (Full Code)	Advanced airway (i.e Intubation/ Supraglottic airway placement (i.e. IGel), Bag Valve Mask (BVM), Chest Compressions, Defibrillation, Epinephrine, Intraosseous line placement	Selective Treatment	Bag Valve Mask (BVM), Continuous positive airway pressure, Supplemental oxygen, IV Fentanyl, IV normal Saline, Naloxone, Transport the patient to the hospital	Comfort Focused Treatment	Supplemental oxygen, Non-transport, Assess & Refer	Full Treatment	Transport the patient to the hospital	Selective Treatment	Supplemental oxygen, Transport the patient to the hospital	Selective Treatment	Non-transport, Refusal of Service	Comfort Focused Treatment	Supplemental oxygen, Non-transport, Against Medical Advice	Private home	Refrigerator	Yes	No	No	No	Disagree	29	Male	Sonoma FD	7	Coastal Valleys	Fire Based	Yes- formal didactics	Hybrid	Nathandunnn@gmail.com	Yes				Amazon Card sent 10/11
2021-10-11 08:59:31	Agree	Agree	Neutral	Paramedic	DNR/DNAR	None of the above	DNR/DNAR	None of the above	DNR/DNAR	Advanced airway (i.e Intubation/ Supraglottic airway placement (i.e. IGel), Bag Valve Mask (BVM), Epinephrine, Intraosseous line placement	DNR/DNAR	None of the above	DNR/DNAR	Bag Valve Mask (BVM)	Attempt Resuscitation (Full Code)	Advanced airway (i.e Intubation/ Supraglottic airway placement (i.e. IGel), Bag Valve Mask (BVM), Chest Compressions, Defibrillation, Epinephrine, Intraosseous line placement	Selective Treatment	Bag Valve Mask (BVM), Continuous positive airway pressure, Supplemental oxygen, IV Fentanyl, IV normal Saline, Naloxone, Contact Base Physician, Transport the patient to the hospital	Comfort Focused Treatment	Continuous positive airway pressure, Supplemental oxygen, Contact Base Physician, Non-transport, Against Medical Advice	Full Treatment	Contact Base Physician, Transport the patient to the hospital	Selective Treatment	Supplemental oxygen, Transport the patient to the hospital	Selective Treatment	Non-transport, Against Medical Advice	Comfort Focused Treatment	Continuous positive airway pressure, Supplemental oxygen, Contact Base Physician, Non-transport, Against Medical Advice	Private home	Refrigerator	Yes	Yes	No	No	Disagree	27	Male	Sonoma FD	2	Coastal Valleys	Fire Based	Yes- formal didactics	Video	spmorgan5@gmail.com	Yes				Amazon Card sent 10/11
2021-10-11 09:42:17	Agree	Neutral	Neutral	Paramedic	Unsure	Advanced airway (i.e Intubation/ Supraglottic airway placement (i.e. IGel), Bag Valve Mask (BVM), Chest Compressions, Defibrillation, Epinephrine, Intraosseous line placement	DNR/DNAR	Bag Valve Mask (BVM)	Unsure	Advanced airway (i.e Intubation/ Supraglottic airway placement (i.e. IGel), Bag Valve Mask (BVM)	Unsure	Advanced airway (i.e Intubation/ Supraglottic airway placement (i.e. IGel), Bag Valve Mask (BVM), Chest Compressions, Defibrillation, Epinephrine, Intraosseous line placement	DNR/DNAR	None of the above	Attempt Resuscitation (Full Code)	Advanced airway (i.e Intubation/ Supraglottic airway placement (i.e. IGel), Bag Valve Mask (BVM)	Selective Treatment	IV normal Saline, Transport the patient to the hospital	Comfort Focused Treatment	Supplemental oxygen, IV Fentanyl, Contact Base Physician, Non-transport, Assess & Refer, Non-transport, Refusal of Service	Full Treatment	Contact Base Physician, Transport the patient to the hospital	Selective Treatment	Bag Valve Mask (BVM), Supplemental oxygen, Transport the patient to the hospital	Selective Treatment	None of the above	Comfort Focused Treatment	Supplemental oxygen, IV Fentanyl, Contact Base Physician, Non-transport, Assess & Refer, Non-transport, Refusal of Service	Nursing facility	Provided by nursing facility staff	Yes	No	No	Yes	Agree	33	Female	Sonoma FD	10	Coastal Valleys	Fire Based	Yes- formal didactics	Hybrid	Lewood7@gmail.com	Yes	Interesting scenarios. It would also be interesting adding if you could talk to the family on scene or call the DOPA while on scene to get more info about the patient’s wishes			Amazon Card sent 10/11
2021-10-11 11:27:48	Agree	Agree	Agree	Paramedic	DNR/DNAR	None of the above	DNR/DNAR	None of the above	Attempt Resuscitation (Full Code)	Advanced airway (i.e Intubation/ Supraglottic airway placement (i.e. IGel), Bag Valve Mask (BVM), Intraosseous line placement	DNR/DNAR	None of the above	Attempt Resuscitation (Full Code)	Bag Valve Mask (BVM)	Attempt Resuscitation (Full Code)	Advanced airway (i.e Intubation/ Supraglottic airway placement (i.e. IGel), Bag Valve Mask (BVM), Intraosseous line placement	Selective Treatment	Bag Valve Mask (BVM), Supplemental oxygen, IV Fentanyl, IV normal Saline, Transport the patient to the hospital	Comfort Focused Treatment	Bag Valve Mask (BVM), Supplemental oxygen, IV Fentanyl, Contact Base Physician, Non-transport, Against Medical Advice	Full Treatment	Supplemental oxygen, IV Fentanyl, IV normal Saline, Transport the patient to the hospital	Selective Treatment	Bag Valve Mask (BVM), Continuous positive airway pressure, Supplemental oxygen, IV Fentanyl, IV normal Saline, Transport the patient to the hospital	Selective Treatment	Non-transport, Against Medical Advice	Comfort Focused Treatment	Bag Valve Mask (BVM), Supplemental oxygen, Contact Base Physician, Non-transport, Against Medical Advice	Private home	Refrigerator	Yes	No	No	Yes	They can be confusing, and when they are I am reaching out to discuss with my base hospital. i start with This is what I have, this is what I think is the right thing, What do you think? Then we move on from there.	45	Male	AMR- Santa Rosa		Coastal Valleys	Private	Yes - self training	At the in person annual training where we can have discussion about the topic.	gizzi26@sbcglobal.net	Yes	Thank you, how will I know if i'm part of the first 500 people?			Amazon Card sent 10/11
2021-10-12 07:33:10	Agree	Neutral	Neutral	Paramedic	Unsure	Advanced airway (i.e Intubation/ Supraglottic airway placement (i.e. IGel), Bag Valve Mask (BVM), Chest Compressions, Defibrillation, Epinephrine, Intraosseous line placement	DNR/DNAR	None of the above	Unsure	None of the above	Unsure	None of the above	DNR/DNAR	None of the above	Attempt Resuscitation (Full Code)	Advanced airway (i.e Intubation/ Supraglottic airway placement (i.e. IGel), Bag Valve Mask (BVM), Chest Compressions, Defibrillation, Epinephrine, Intraosseous line placement	Selective Treatment	IV normal Saline, Contact Base Physician, Transport the patient to the hospital	Comfort Focused Treatment	Continuous positive airway pressure, Supplemental oxygen, Contact Base Physician, Non-transport, Against Medical Advice	Full Treatment	Transport the patient to the hospital	Selective Treatment	Contact Base Physician, Transport the patient to the hospital	Selective Treatment	Non-transport, Assess & Refer	Comfort Focused Treatment	Continuous positive airway pressure, Supplemental oxygen, Contact Base Physician, Non-transport, Against Medical Advice	Private home	Refrigerator	No - signature missing	No	No	No	Agree	45	Male	Sonoma FD	11	Coastal Valleys	Fire Based	Just speaking with hospice RN via phone on calls	Just clarity as it seems hospice have different rules	Norton_val@yahoo.com	Yes	I don’t understand full treatment on dnr forms. What’s the point of that?
2021-10-12 10:37:53	Strongly agree	Strongly agree	Neutral	Paramedic	Attempt Resuscitation (Full Code)	Advanced airway (i.e Intubation/ Supraglottic airway placement (i.e. IGel), Bag Valve Mask (BVM), Chest Compressions, Defibrillation, Epinephrine, Intraosseous line placement	DNR/DNAR	None of the above	Attempt Resuscitation (Full Code)	Advanced airway (i.e Intubation/ Supraglottic airway placement (i.e. IGel), Bag Valve Mask (BVM)	Attempt Resuscitation (Full Code)	Advanced airway (i.e Intubation/ Supraglottic airway placement (i.e. IGel), Bag Valve Mask (BVM), Chest Compressions, Defibrillation, Epinephrine, Intraosseous line placement	Attempt Resuscitation (Full Code)	Bag Valve Mask (BVM)	Attempt Resuscitation (Full Code)	Advanced airway (i.e Intubation/ Supraglottic airway placement (i.e. IGel), Bag Valve Mask (BVM)	Selective Treatment	Supplemental oxygen, IV Fentanyl, IV normal Saline, Transport the patient to the hospital	Comfort Focused Treatment	Supplemental oxygen, Contact Base Physician	Full Treatment	Supplemental oxygen, IV Fentanyl, IV normal Saline, Transport the patient to the hospital	Selective Treatment	Transport the patient to the hospital	Selective Treatment	Non-transport, Against Medical Advice, Non-transport, Assess & Refer	Comfort Focused Treatment	Contact Base Physician, Non-transport, Assess & Refer	Private home	Refrigerator	Yes	No	No	Yes	Strongly disagree	45	Male	Sonoma FD	25	Coastal Valleys	Fire Based	Yes - self training	Video	jasons@svfra.org	Yes
2021-10-13 09:57:24	Strongly agree	Strongly agree	Strongly agree	Paramedic	DNR/DNAR	None of the above	DNR/DNAR	None of the above	DNR/DNAR	Advanced airway (i.e Intubation/ Supraglottic airway placement (i.e. IGel), Bag Valve Mask (BVM), Intraosseous line placement	DNR/DNAR	None of the above	DNR/DNAR	Bag Valve Mask (BVM)	Attempt Resuscitation (Full Code)	Advanced airway (i.e Intubation/ Supraglottic airway placement (i.e. IGel), Bag Valve Mask (BVM), Intraosseous line placement	Selective Treatment	Continuous positive airway pressure, Supplemental oxygen, IV normal Saline, Transport the patient to the hospital	Comfort Focused Treatment	Supplemental oxygen, Contact Base Physician, Non-transport, Against Medical Advice	Full Treatment	IV normal Saline, Transport the patient to the hospital	Selective Treatment	Supplemental oxygen, IV normal Saline, Transport the patient to the hospital	Selective Treatment	IV Fentanyl, IV normal Saline, Transport the patient to the hospital	Comfort Focused Treatment	Supplemental oxygen, Contact Base Physician, Non-transport, Against Medical Advice	Residential Care/Assisted Living Facility	Unable to find	Was not present	Unsure	No	Yes	Agree	30	Male	AMR- San Mateo	10	San Mateo	Private	Yes - self training	Hybrid	hide.maki19@gmail.com	Yes	this stimulated my brain and was good test for myself.
2021-10-13 11:17:39	Strongly agree	Strongly agree	Agree	Paramedic	DNR/DNAR	None of the above	DNR/DNAR	None of the above	Attempt Resuscitation (Full Code)	Advanced airway (i.e Intubation/ Supraglottic airway placement (i.e. IGel), Bag Valve Mask (BVM), Epinephrine, Intraosseous line placement	DNR/DNAR	None of the above	Unsure	None of the above	Attempt Resuscitation (Full Code)	Advanced airway (i.e Intubation/ Supraglottic airway placement (i.e. IGel), Bag Valve Mask (BVM), Epinephrine, Intraosseous line placement	Selective Treatment	IV normal Saline, Transport the patient to the hospital	Full Treatment	Continuous positive airway pressure, Supplemental oxygen, Non-transport, Against Medical Advice	Full Treatment	Transport the patient to the hospital	Comfort Focused Treatment	Supplemental oxygen, Transport the patient to the hospital	Selective Treatment	Non-transport, Refusal of Service	Selective Treatment	Continuous positive airway pressure, Supplemental oxygen, Non-transport, Against Medical Advice	Private home	Provided by family member	Yes	Yes	No	Yes	Hospitals expectations on transport also vary from hospital to hospital.	51	Female	AMR- San Mateo	13	San Mateo	Private	Yes - self training	Hybrid	suzanne.pretari@gmr.net	Yes
2021-10-13 12:15:41	Agree	Strongly agree	Neutral	Paramedic	DNR/DNAR	None of the above	DNR/DNAR	None of the above	Attempt Resuscitation (Full Code)	Advanced airway (i.e Intubation/ Supraglottic airway placement (i.e. IGel), Bag Valve Mask (BVM)	DNR/DNAR	None of the above	DNR/DNAR	None of the above	Attempt Resuscitation (Full Code)	Advanced airway (i.e Intubation/ Supraglottic airway placement (i.e. IGel), Bag Valve Mask (BVM), Chest Compressions, Defibrillation, Epinephrine, Intraosseous line placement	Selective Treatment	Supplemental oxygen, Contact Base Physician, Transport the patient to the hospital	Comfort Focused Treatment	Supplemental oxygen, Non-transport, Assess & Refer	Full Treatment	IV Fentanyl, IV normal Saline, Transport the patient to the hospital	Selective Treatment	Supplemental oxygen, IV normal Saline, Transport the patient to the hospital	Selective Treatment	Non-transport, Refusal of Service	Comfort Focused Treatment	Supplemental oxygen, Non-transport, Against Medical Advice	Private home	Refrigerator	Yes	No	No	Yes	Disagree	49	Male	Sonoma FD	25	Coastal Valleys	Fire Based	Yes - self training	Simulation training with actors	spotfire30@yahoo.com	Yes
2021-10-13 12:29:12	Strongly agree	Agree	Neutral	Paramedic	DNR/DNAR	None of the above	DNR/DNAR	None of the above	Unsure	Advanced airway (i.e Intubation/ Supraglottic airway placement (i.e. IGel)	DNR/DNAR	None of the above	DNR/DNAR	None of the above	Attempt Resuscitation (Full Code)	Advanced airway (i.e Intubation/ Supraglottic airway placement (i.e. IGel), Bag Valve Mask (BVM), Intraosseous line placement	Selective Treatment	Supplemental oxygen, IV normal Saline, Transport the patient to the hospital	Comfort Focused Treatment	Continuous positive airway pressure, Supplemental oxygen, IV normal Saline, Non-transport, Against Medical Advice	Full Treatment	Transport the patient to the hospital	Selective Treatment	Bag Valve Mask (BVM), Supplemental oxygen, Transport the patient to the hospital	Selective Treatment	Non-transport, Against Medical Advice	Comfort Focused Treatment	Bag Valve Mask (BVM), Continuous positive airway pressure, Non-transport, Against Medical Advice, Non-transport, Refusal of Service	Nursing facility	Provided by nursing facility staff	Yes	Yes	Snf staff. They never know anything about a patient and usually show up with the polst after we have already started resuscitation	Yes	Disagree	37	Female	AMR- San Mateo	7	San Mateo	Private	Yes- formal didactics	Simulation training with actors	Danickaserpa@gmail.com	Yes	More family education is needed with regards to polst forms. We get a lot of calls for patients on hospice experiencing the normal expected deterioration of symptoms. SNF’s should be required to post polst forms above patient beds. And firefighters should not be strapping dnr patients with no medical complaint to a backboard just because they called for a lift assist.
2021-10-13 12:32:02	Agree	Neutral	Agree	Paramedic	DNR/DNAR	Advanced airway (i.e Intubation/ Supraglottic airway placement (i.e. IGel), Bag Valve Mask (BVM), Epinephrine, Intraosseous line placement	DNR/DNAR	Bag Valve Mask (BVM), Epinephrine, Intraosseous line placement	Attempt Resuscitation (Full Code)	Advanced airway (i.e Intubation/ Supraglottic airway placement (i.e. IGel), Bag Valve Mask (BVM)	DNR/DNAR	Advanced airway (i.e Intubation/ Supraglottic airway placement (i.e. IGel), Bag Valve Mask (BVM), Epinephrine, Intraosseous line placement	DNR/DNAR	Bag Valve Mask (BVM)	Attempt Resuscitation (Full Code)	Advanced airway (i.e Intubation/ Supraglottic airway placement (i.e. IGel), Bag Valve Mask (BVM), Chest Compressions, Defibrillation, Epinephrine, Intraosseous line placement	Selective Treatment	IV normal Saline, Transport the patient to the hospital	Comfort Focused Treatment	Supplemental oxygen, Contact Base Physician, Non-transport, Against Medical Advice	Full Treatment	Transport the patient to the hospital	Selective Treatment	Bag Valve Mask (BVM), Supplemental oxygen, Transport the patient to the hospital	Selective Treatment	Non-transport, Refusal of Service	Comfort Focused Treatment	Supplemental oxygen, Contact Base Physician, Non-transport, Against Medical Advice	Residential Care/Assisted Living Facility	Provided by nursing facility staff	Yes	No	No	No	Agree	30	Female	AMR- San Mateo	6	San Mateo	Private	No	Online module	brittany7rozzano@yahoo.com	Yes
2021-10-13 12:35:57	Agree	Agree	Agree	Paramedic	DNR/DNAR	Advanced airway (i.e Intubation/ Supraglottic airway placement (i.e. IGel), Bag Valve Mask (BVM), Defibrillation, Epinephrine, Intraosseous line placement	DNR/DNAR	Bag Valve Mask (BVM), Defibrillation, Epinephrine, Intraosseous line placement	DNR/DNAR	Advanced airway (i.e Intubation/ Supraglottic airway placement (i.e. IGel), Bag Valve Mask (BVM), Intraosseous line placement	DNR/DNAR	Advanced airway (i.e Intubation/ Supraglottic airway placement (i.e. IGel), Bag Valve Mask (BVM), Defibrillation, Epinephrine, Intraosseous line placement	DNR/DNAR	Bag Valve Mask (BVM)	Attempt Resuscitation (Full Code)	Advanced airway (i.e Intubation/ Supraglottic airway placement (i.e. IGel), Bag Valve Mask (BVM), Chest Compressions, Defibrillation, Epinephrine, Intraosseous line placement	Selective Treatment	Bag Valve Mask (BVM), Supplemental oxygen, IV normal Saline, Transport the patient to the hospital	Comfort Focused Treatment	Continuous positive airway pressure, Supplemental oxygen, Contact Base Physician, Non-transport, Assess & Refer	Full Treatment	IV normal Saline, Transport the patient to the hospital	Selective Treatment	Bag Valve Mask (BVM), IV normal Saline, Transport the patient to the hospital	Selective Treatment	Contact Base Physician, Non-transport, Refusal of Service	Comfort Focused Treatment	Continuous positive airway pressure, Supplemental oxygen, Transport the patient to the hospital	Residential Care/Assisted Living Facility	Provided by nursing facility staff	Yes	No	No	Yes	Disagree	30	Male	AMR- San Mateo	2	San Mateo	Private	Yes- formal didactics	Hybrid	seanbfender@gmail.com	Yes
2021-10-13 12:49:27	Agree	Agree	Agree	Paramedic	DNR/DNAR	None of the above	DNR/DNAR	None of the above	Attempt Resuscitation (Full Code)	Advanced airway (i.e Intubation/ Supraglottic airway placement (i.e. IGel), Bag Valve Mask (BVM), Intraosseous line placement	DNR/DNAR	None of the above	DNR/DNAR	None of the above	Attempt Resuscitation (Full Code)	Advanced airway (i.e Intubation/ Supraglottic airway placement (i.e. IGel), Bag Valve Mask (BVM), Intraosseous line placement	Selective Treatment	Bag Valve Mask (BVM), Continuous positive airway pressure, Supplemental oxygen, IV Fentanyl, IV normal Saline, Naloxone, Contact Base Physician, Transport the patient to the hospital	Comfort Focused Treatment	Supplemental oxygen, Contact Base Physician, Non-transport, Against Medical Advice, Non-transport, Assess & Refer	Full Treatment	Contact Base Physician, Transport the patient to the hospital	Selective Treatment	Bag Valve Mask (BVM), Continuous positive airway pressure, Supplemental oxygen, Contact Base Physician, Transport the patient to the hospital	Selective Treatment	Non-transport, Against Medical Advice, Non-transport, Assess & Refer, Non-transport, Refusal of Service	Comfort Focused Treatment	Supplemental oxygen, Transport the patient to the hospital, Non-transport, Against Medical Advice, Non-transport, Assess & Refer, Non-transport, Refusal of Service	Private home	Provided by family member	No- section A and B not marked	Unsure	No	Yes	Neutral	28	Male	AMR- San Mateo	5	San Mateo	Private	No	Online module	jake.giordano28@gmail.com	Yes
2021-10-13 13:01:36	Strongly disagree	Agree	Agree	Paramedic	DNR/DNAR	None of the above	DNR/DNAR	None of the above	DNR/DNAR	Advanced airway (i.e Intubation/ Supraglottic airway placement (i.e. IGel), Bag Valve Mask (BVM)	DNR/DNAR	None of the above	DNR/DNAR	None of the above	Attempt Resuscitation (Full Code)	Advanced airway (i.e Intubation/ Supraglottic airway placement (i.e. IGel), Bag Valve Mask (BVM), Chest Compressions, Defibrillation, Epinephrine, Intraosseous line placement	Selective Treatment	Bag Valve Mask (BVM), Supplemental oxygen, IV Fentanyl, IV normal Saline, Transport the patient to the hospital	Comfort Focused Treatment	Bag Valve Mask (BVM), Supplemental oxygen, IV Fentanyl, IV normal Saline, Non-transport, Refusal of Service	Full Treatment	Advanced airway (i.e Intubation/ Supraglottic airway placement (i.e. IGel), Bag Valve Mask (BVM), Continuous positive airway pressure, Supplemental oxygen, IV Fentanyl, IV normal Saline, Naloxone, Transport the patient to the hospital	Selective Treatment	Bag Valve Mask (BVM), Supplemental oxygen, IV Fentanyl, IV normal Saline, Contact Base Physician, Transport the patient to the hospital	Selective Treatment	Bag Valve Mask (BVM), Continuous positive airway pressure, Supplemental oxygen, IV Fentanyl, IV normal Saline, Non-transport, Against Medical Advice, Non-transport, Refusal of Service	Comfort Focused Treatment	Bag Valve Mask (BVM), Continuous positive airway pressure, Supplemental oxygen, IV Fentanyl, IV normal Saline, Non-transport, Refusal of Service	Private home	Refrigerator	Yes	No	No	Yes	Agree	41	Male	AMR- San Mateo	18	San Mateo	Private	Yes- formal didactics	Video	mattborghello@gmail.com	Yes
2021-10-13 13:08:13	Agree	Agree	Agree	Paramedic	DNR/DNAR	None of the above	DNR/DNAR	None of the above	DNR/DNAR	Advanced airway (i.e Intubation/ Supraglottic airway placement (i.e. IGel), Bag Valve Mask (BVM), Intraosseous line placement	DNR/DNAR	None of the above	DNR/DNAR	Bag Valve Mask (BVM)	Attempt Resuscitation (Full Code)	Advanced airway (i.e Intubation/ Supraglottic airway placement (i.e. IGel), Bag Valve Mask (BVM), Chest Compressions, Defibrillation, Epinephrine, Intraosseous line placement	Selective Treatment	Bag Valve Mask (BVM), Continuous positive airway pressure, Supplemental oxygen, IV Fentanyl, IV normal Saline, Contact Base Physician, Transport the patient to the hospital	Comfort Focused Treatment	Supplemental oxygen, IV Fentanyl, IV normal Saline, Contact Base Physician, Non-transport, Against Medical Advice	Full Treatment	Transport the patient to the hospital	Selective Treatment	Continuous positive airway pressure, Supplemental oxygen, Contact Base Physician, Transport the patient to the hospital	Selective Treatment	Contact Base Physician, Non-transport, Against Medical Advice	Comfort Focused Treatment	Supplemental oxygen, Contact Base Physician	Private home	Refrigerator	Yes	Unsure	don't remember	Yes	Agree	31	Male	AMR- San Mateo	11	San Mateo	Private	on the job from other ems feild providers	Hybrid	drewspinetti@gmail.com	Yes
2021-10-13 13:32:07	Strongly agree	Strongly agree	Agree	Paramedic	Attempt Resuscitation (Full Code)	Advanced airway (i.e Intubation/ Supraglottic airway placement (i.e. IGel), Bag Valve Mask (BVM), Chest Compressions, Defibrillation, Epinephrine, Intraosseous line placement	Attempt Resuscitation	Bag Valve Mask (BVM), Chest Compressions, Defibrillation, Epinephrine, Intraosseous line placement	Attempt Resuscitation (Full Code)	Advanced airway (i.e Intubation/ Supraglottic airway placement (i.e. IGel), Bag Valve Mask (BVM), Chest Compressions, Defibrillation, Epinephrine, Intraosseous line placement	Attempt Resuscitation (Full Code)	Advanced airway (i.e Intubation/ Supraglottic airway placement (i.e. IGel), Bag Valve Mask (BVM), Chest Compressions, Defibrillation, Epinephrine, Intraosseous line placement	DNR/DNAR	Bag Valve Mask (BVM), Chest Compressions, Epinephrine	Attempt Resuscitation (Full Code)	Advanced airway (i.e Intubation/ Supraglottic airway placement (i.e. IGel), Bag Valve Mask (BVM), Chest Compressions, Defibrillation, Epinephrine, Intraosseous line placement	Selective Treatment	Bag Valve Mask (BVM), Supplemental oxygen, IV Fentanyl, IV normal Saline, Naloxone, Contact Base Physician, Transport the patient to the hospital, Non-transport, Against Medical Advice, Non-transport, Assess & Refer, Non-transport, Refusal of Service	Comfort Focused Treatment	Supplemental oxygen, IV Fentanyl, IV normal Saline, Naloxone, Contact Base Physician, Transport the patient to the hospital, Non-transport, Against Medical Advice, Non-transport, Assess & Refer, Non-transport, Refusal of Service	Full Treatment	Advanced airway (i.e Intubation/ Supraglottic airway placement (i.e. IGel), Bag Valve Mask (BVM), Continuous positive airway pressure, Supplemental oxygen, IV Fentanyl, IV normal Saline, Naloxone, Contact Base Physician, Transport the patient to the hospital, Non-transport, Against Medical Advice, Non-transport, Assess & Refer, Non-transport, Refusal of Service	Selective Treatment	Bag Valve Mask (BVM), Supplemental oxygen, IV Fentanyl, IV normal Saline, Naloxone, Contact Base Physician, Transport the patient to the hospital	Selective Treatment	Bag Valve Mask (BVM), Supplemental oxygen, IV Fentanyl, IV normal Saline, Naloxone, Contact Base Physician, Transport the patient to the hospital, Non-transport, Against Medical Advice, Non-transport, Assess & Refer, Non-transport, Refusal of Service	Comfort Focused Treatment	Supplemental oxygen, IV Fentanyl, IV normal Saline, Naloxone, Contact Base Physician, Non-transport, Against Medical Advice, Non-transport, Assess & Refer, Non-transport, Refusal of Service	Private home	Provided by family member	Yes	Yes	Yes- by family member/durable power of attorney	No	Disagree	46	Male	AMR- San Mateo	10	San Mateo	Private	Yes- formal didactics	Online module	justinfauxfree@yahoo.com	Yes
2021-10-13 13:33:09	Strongly agree	Strongly agree	Strongly agree	Paramedic	DNR/DNAR	Advanced airway (i.e Intubation/ Supraglottic airway placement (i.e. IGel), Bag Valve Mask (BVM), Epinephrine, Intraosseous line placement	DNR/DNAR	Bag Valve Mask (BVM)	DNR/DNAR	Advanced airway (i.e Intubation/ Supraglottic airway placement (i.e. IGel), Bag Valve Mask (BVM), Epinephrine, Intraosseous line placement	DNR/DNAR	Advanced airway (i.e Intubation/ Supraglottic airway placement (i.e. IGel), Bag Valve Mask (BVM), Epinephrine, Intraosseous line placement	DNR/DNAR	Bag Valve Mask (BVM)	Attempt Resuscitation (Full Code)	Advanced airway (i.e Intubation/ Supraglottic airway placement (i.e. IGel), Bag Valve Mask (BVM), Chest Compressions, Defibrillation, Epinephrine, Intraosseous line placement	Selective Treatment	IV Fentanyl, IV normal Saline, Transport the patient to the hospital	Comfort Focused Treatment	Supplemental oxygen, Contact Base Physician, Non-transport, Against Medical Advice	Full Treatment	IV Fentanyl, Transport the patient to the hospital	Selective Treatment	Supplemental oxygen, Contact Base Physician, Transport the patient to the hospital	Selective Treatment	Non-transport, Refusal of Service	Comfort Focused Treatment	Supplemental oxygen, Contact Base Physician, Non-transport, Against Medical Advice	Residential Care/Assisted Living Facility	Provided by nursing facility staff	Yes	No	No	Yes	Disagree	31	Male	AMR- San Mateo	13	San Mateo	Private	Yes- formal didactics	Online module	Rjhbaudoin@gmail.com	Yes
2021-10-13 14:18:02	Agree	Disagree	Agree	Paramedic	Attempt Resuscitation (Full Code)	Chest Compressions, Defibrillation	Attempt Resuscitation	Chest Compressions, Defibrillation	Attempt Resuscitation (Full Code)	Bag Valve Mask (BVM), Chest Compressions	Attempt Resuscitation (Full Code)	Chest Compressions, Defibrillation	DNR/DNAR	Bag Valve Mask (BVM), None of the above	Unsure	Advanced airway (i.e Intubation/ Supraglottic airway placement (i.e. IGel), Chest Compressions	Selective Treatment	Bag Valve Mask (BVM), IV normal Saline, Transport the patient to the hospital	Comfort Focused Treatment	Supplemental oxygen, Transport the patient to the hospital, Non-transport, Against Medical Advice	Full Treatment	Transport the patient to the hospital	Selective Treatment	Bag Valve Mask (BVM), Supplemental oxygen, IV normal Saline, Transport the patient to the hospital	Selective Treatment	Non-transport, Refusal of Service	Full Treatment	Supplemental oxygen, Transport the patient to the hospital, Non-transport, Against Medical Advice, Non-transport, Refusal of Service	Nursing facility	Provided by nursing facility staff	No- conflicting orders	No	No	Yes	Strongly agree	33	Male	Berkeley FD	10	Alameda	Fire Based	Yes - self training	Video	MMuscolo23@gmail.com	Yes
2021-10-13 15:44:07	Agree	Neutral	Disagree	Paramedic	DNR/DNAR	None of the above	DNR/DNAR	None of the above	DNR/DNAR	Advanced airway (i.e Intubation/ Supraglottic airway placement (i.e. IGel), Bag Valve Mask (BVM)	DNR/DNAR	None of the above	DNR/DNAR	None of the above	Attempt Resuscitation (Full Code)	Advanced airway (i.e Intubation/ Supraglottic airway placement (i.e. IGel), Bag Valve Mask (BVM), Intraosseous line placement	Selective Treatment	IV normal Saline, Transport the patient to the hospital	Comfort Focused Treatment	Continuous positive airway pressure, Supplemental oxygen, Contact Base Physician	Full Treatment	Transport the patient to the hospital	Selective Treatment	Supplemental oxygen, Transport the patient to the hospital	Selective Treatment	Non-transport, Assess & Refer	Comfort Focused Treatment	Supplemental oxygen, Contact Base Physician	Residential Care/Assisted Living Facility	Provided by nursing facility staff	Yes	Yes	No	Yes	Neutral	32	Female	AMR- San Mateo	8	San Mateo	Private	Yes - self training	Just scenarios like this and subsequent discussion would be great	Melanieannmatthews@gmail.com	Yes
2021-10-13 16:32:12	Strongly agree	Strongly agree	Disagree	Paramedic	DNR/DNAR	None of the above	DNR/DNAR	None of the above	DNR/DNAR	Advanced airway (i.e Intubation/ Supraglottic airway placement (i.e. IGel), Bag Valve Mask (BVM), Intraosseous line placement	DNR/DNAR	None of the above	DNR/DNAR	Intraosseous line placement	Attempt Resuscitation (Full Code)	Advanced airway (i.e Intubation/ Supraglottic airway placement (i.e. IGel), Bag Valve Mask (BVM), Chest Compressions, Defibrillation, Epinephrine, Intraosseous line placement	Selective Treatment	Continuous positive airway pressure, Supplemental oxygen, IV Fentanyl, IV normal Saline, Naloxone, Contact Base Physician, Transport the patient to the hospital	Comfort Focused Treatment	Supplemental oxygen, IV Fentanyl, Contact Base Physician, Non-transport, Against Medical Advice, Non-transport, Assess & Refer, Non-transport, Refusal of Service	Full Treatment	Advanced airway (i.e Intubation/ Supraglottic airway placement (i.e. IGel), Bag Valve Mask (BVM), Continuous positive airway pressure, Supplemental oxygen, IV Fentanyl, IV normal Saline, Naloxone, Contact Base Physician, Transport the patient to the hospital	Selective Treatment	Supplemental oxygen, IV Fentanyl, IV normal Saline, Naloxone, Contact Base Physician, Transport the patient to the hospital	Selective Treatment	Non-transport, Assess & Refer, Non-transport, Refusal of Service	Comfort Focused Treatment	Supplemental oxygen, Contact Base Physician, Non-transport, Against Medical Advice	Nursing facility	Provided by nursing facility staff	Yes	No	No	Yes	Disagree	35	Male	AMR- San Mateo	9	San Mateo	Private	No	Online module	archaney3@gmail.com	Yes
2021-10-13 17:48:40	Strongly agree	Agree	Neutral	Paramedic	DNR/DNAR	None of the above	DNR/DNAR	None of the above	Attempt Resuscitation (Full Code)	Advanced airway (i.e Intubation/ Supraglottic airway placement (i.e. IGel), Bag Valve Mask (BVM), Intraosseous line placement	DNR/DNAR	None of the above	DNR/DNAR	None of the above	Attempt Resuscitation (Full Code)	Advanced airway (i.e Intubation/ Supraglottic airway placement (i.e. IGel), Bag Valve Mask (BVM), Intraosseous line placement	Selective Treatment	Bag Valve Mask (BVM), Continuous positive airway pressure, Supplemental oxygen, IV normal Saline, Transport the patient to the hospital	Comfort Focused Treatment	Contact Base Physician, Non-transport, Assess & Refer	Full Treatment	IV normal Saline, Transport the patient to the hospital	Selective Treatment	Supplemental oxygen, IV normal Saline, Transport the patient to the hospital	Selective Treatment	Non-transport, Refusal of Service	Comfort Focused Treatment	Supplemental oxygen, Non-transport, Assess & Refer	Residential Care/Assisted Living Facility	Provided by nursing facility staff	Yes	No	No	Yes	Disagree	32	Female	AMR- San Mateo	11	San Mateo	Private	Yes- formal didactics	Hybrid	katelindsey@att.net	Yes				Amazon Card sent 10/15/2021
2021-10-14 20:11:06	Strongly disagree	Agree	Neutral	Paramedic	Unsure	Advanced airway (i.e Intubation/ Supraglottic airway placement (i.e. IGel), Bag Valve Mask (BVM), Defibrillation, Epinephrine, Intraosseous line placement	Attempt Resuscitation	Bag Valve Mask (BVM), Epinephrine, Intraosseous line placement	DNR/DNAR	None of the above	Attempt Resuscitation (Full Code)	Advanced airway (i.e Intubation/ Supraglottic airway placement (i.e. IGel), Bag Valve Mask (BVM), Defibrillation, Epinephrine, Intraosseous line placement	Unsure	Bag Valve Mask (BVM)	Attempt Resuscitation (Full Code)	Advanced airway (i.e Intubation/ Supraglottic airway placement (i.e. IGel), Bag Valve Mask (BVM), Chest Compressions, Defibrillation, Epinephrine, Intraosseous line placement	Selective Treatment	Supplemental oxygen, IV normal Saline, Transport the patient to the hospital	Comfort Focused Treatment	Supplemental oxygen, Contact Base Physician, Non-transport, Against Medical Advice	Full Treatment	Transport the patient to the hospital	Selective Treatment	Bag Valve Mask (BVM), Supplemental oxygen, Transport the patient to the hospital	Selective Treatment	Non-transport, Against Medical Advice	Comfort Focused Treatment	Bag Valve Mask (BVM), Supplemental oxygen, Contact Base Physician	Private home	Provided by family member	Yes	No	Yes- by family member/durable power of attorney	No	Strongly agree	48	Female	AMR- San Mateo	16	San Mateo	Private	Yes- formal didactics	Hybrid	PyroMedica@gmail.com	Yes				Amazon Card sent 10/15/2021
2021-10-17 16:58:43	Agree	Agree	Agree	Paramedic	Attempt Resuscitation (Full Code)	Advanced airway (i.e Intubation/ Supraglottic airway placement (i.e. IGel), Bag Valve Mask (BVM), Chest Compressions, Defibrillation, Epinephrine, Intraosseous line placement	Attempt Resuscitation	Bag Valve Mask (BVM), Chest Compressions, Epinephrine, Intraosseous line placement	Attempt Resuscitation (Full Code)	Advanced airway (i.e Intubation/ Supraglottic airway placement (i.e. IGel), Bag Valve Mask (BVM), Chest Compressions, Defibrillation, Epinephrine, Intraosseous line placement	Unsure	Bag Valve Mask (BVM), Epinephrine, Intraosseous line placement	DNR/DNAR	Bag Valve Mask (BVM), Epinephrine, Intraosseous line placement	Attempt Resuscitation (Full Code)	Advanced airway (i.e Intubation/ Supraglottic airway placement (i.e. IGel), Bag Valve Mask (BVM), Chest Compressions, Defibrillation, Epinephrine, Intraosseous line placement	Selective Treatment	Bag Valve Mask (BVM), Continuous positive airway pressure, Supplemental oxygen, IV Fentanyl, IV normal Saline, Transport the patient to the hospital	Comfort Focused Treatment	Bag Valve Mask (BVM), Continuous positive airway pressure, Supplemental oxygen, IV normal Saline, Non-transport, Against Medical Advice	Full Treatment	Advanced airway (i.e Intubation/ Supraglottic airway placement (i.e. IGel), Bag Valve Mask (BVM), Continuous positive airway pressure, Supplemental oxygen, IV Fentanyl, IV normal Saline, Naloxone, Transport the patient to the hospital	Selective Treatment	Supplemental oxygen, IV normal Saline, Transport the patient to the hospital	Selective Treatment	Supplemental oxygen, IV normal Saline, Non-transport, Assess & Refer	Comfort Focused Treatment	Continuous positive airway pressure, IV normal Saline, Non-transport, Against Medical Advice	Private home	Provided by family member	Yes	No	No	No	Agree	44	Female	Falck	4	Alameda	Private	Yes- formal didactics	Simulation training with actors	Jfountain03@gmail.com	No				Amazon Card send 10/18/2021
2021-10-18 10:48:10	Agree	Agree	Agree	Paramedic	Attempt Resuscitation (Full Code)	Defibrillation	DNR/DNAR	None of the above	Attempt Resuscitation (Full Code)	Advanced airway (i.e Intubation/ Supraglottic airway placement (i.e. IGel), Bag Valve Mask (BVM), Defibrillation, Intraosseous line placement	Attempt Resuscitation (Full Code)	Defibrillation	DNR/DNAR	None of the above	Attempt Resuscitation (Full Code)	Advanced airway (i.e Intubation/ Supraglottic airway placement (i.e. IGel), Bag Valve Mask (BVM), Chest Compressions, Defibrillation, Epinephrine, Intraosseous line placement	Selective Treatment	Bag Valve Mask (BVM), Continuous positive airway pressure, Supplemental oxygen, IV Fentanyl, IV normal Saline, Naloxone, Transport the patient to the hospital	Comfort Focused Treatment	Supplemental oxygen, IV Fentanyl, Non-transport, Against Medical Advice	Full Treatment	Transport the patient to the hospital	Selective Treatment	Supplemental oxygen, Transport the patient to the hospital	Selective Treatment	Non-transport, Assess & Refer, Non-transport, Refusal of Service	Comfort Focused Treatment	IV Fentanyl, Non-transport, Against Medical Advice, Non-transport, Assess & Refer	Residential Care/Assisted Living Facility	Provided by nursing facility staff	Yes	Yes	Yes- by nursing facility staff	Yes	Can create moral conflict.	41	Male	East Contra Costa Fire	20	Contra Costa	Fire Based	Yes - self training	Hybrid	Aaronall@ymail.com	Yes				Amazon card 10/19/2021
2021-10-18 12:49:36	Strongly disagree	Strongly disagree	Strongly disagree	Paramedic	DNR/DNAR	None of the above	DNR/DNAR	None of the above	DNR/DNAR	None of the above	DNR/DNAR	None of the above	DNR/DNAR	None of the above	Attempt Resuscitation (Full Code)	Advanced airway (i.e Intubation/ Supraglottic airway placement (i.e. IGel), Bag Valve Mask (BVM)	Selective Treatment	Supplemental oxygen, IV normal Saline, Transport the patient to the hospital	Comfort Focused Treatment	Continuous positive airway pressure, Supplemental oxygen, Non-transport, Against Medical Advice, Non-transport, Refusal of Service	Full Treatment	Contact Base Physician, Transport the patient to the hospital	Selective Treatment	Supplemental oxygen, IV normal Saline, Transport the patient to the hospital	Selective Treatment	Non-transport, Against Medical Advice, Non-transport, Refusal of Service	Comfort Focused Treatment	Continuous positive airway pressure, Supplemental oxygen, Non-transport, Against Medical Advice, Non-transport, Refusal of Service	Nursing facility	Provided by nursing facility staff	No - signature missing	No	No	No	Strongly disagree	35	Male	AMR- Contra Costa	15	Contra Costa	Private	No	Online module	Spydy15@aol.com	Yes	Thank you for this. This information is under taught. Many people do not understand POLST forms. Including patient/family members.			Amazon card 10/19/2021
2021-10-18 12:50:41	Agree	Agree	Agree	Paramedic	Attempt Resuscitation (Full Code)	Advanced airway (i.e Intubation/ Supraglottic airway placement (i.e. IGel), Bag Valve Mask (BVM), Chest Compressions, Defibrillation, Epinephrine, Intraosseous line placement	DNR/DNAR	None of the above	Attempt Resuscitation (Full Code)	Advanced airway (i.e Intubation/ Supraglottic airway placement (i.e. IGel), Bag Valve Mask (BVM), Chest Compressions, Defibrillation, Epinephrine, Intraosseous line placement	Attempt Resuscitation (Full Code)	Advanced airway (i.e Intubation/ Supraglottic airway placement (i.e. IGel), Bag Valve Mask (BVM), Chest Compressions, Defibrillation, Epinephrine, Intraosseous line placement	DNR/DNAR	None of the above	Attempt Resuscitation (Full Code)	Advanced airway (i.e Intubation/ Supraglottic airway placement (i.e. IGel), Bag Valve Mask (BVM), Chest Compressions, Defibrillation, Epinephrine, Intraosseous line placement	Selective Treatment	Bag Valve Mask (BVM), Supplemental oxygen, IV normal Saline, Transport the patient to the hospital, Non-transport, Refusal of Service	Comfort Focused Treatment	Supplemental oxygen, Non-transport, Against Medical Advice, Non-transport, Refusal of Service	Full Treatment	Supplemental oxygen, IV normal Saline, Transport the patient to the hospital	Selective Treatment	Supplemental oxygen, IV normal Saline, Transport the patient to the hospital	Selective Treatment	Non-transport, Against Medical Advice, Non-transport, Refusal of Service	Comfort Focused Treatment	Supplemental oxygen	Nursing facility	Provided by nursing facility staff	Yes	No	No	No	Agree	47	Male	Contra Costa County Fire	16	Contra Costa	Fire Based	Yes - self training	Hybrid						Amazon card 10/19/2021
2021-10-18 12:53:03	Strongly disagree	Strongly disagree	Strongly disagree	Paramedic	Attempt Resuscitation (Full Code)	Advanced airway (i.e Intubation/ Supraglottic airway placement (i.e. IGel), Bag Valve Mask (BVM), Chest Compressions, Defibrillation, Epinephrine, Intraosseous line placement	DNR/DNAR	None of the above	Attempt Resuscitation (Full Code)	Advanced airway (i.e Intubation/ Supraglottic airway placement (i.e. IGel), Bag Valve Mask (BVM), Chest Compressions, Defibrillation, Epinephrine, Intraosseous line placement	Attempt Resuscitation (Full Code)	Advanced airway (i.e Intubation/ Supraglottic airway placement (i.e. IGel), Bag Valve Mask (BVM), Chest Compressions, Defibrillation, Epinephrine, Intraosseous line placement	DNR/DNAR	None of the above	Attempt Resuscitation (Full Code)	Advanced airway (i.e Intubation/ Supraglottic airway placement (i.e. IGel), Bag Valve Mask (BVM), Chest Compressions, Defibrillation, Epinephrine, Intraosseous line placement	Selective Treatment	Supplemental oxygen, IV Fentanyl, IV normal Saline, Transport the patient to the hospital	Comfort Focused Treatment	Supplemental oxygen, Non-transport, Assess & Refer	Full Treatment	Supplemental oxygen, IV normal Saline, Contact Base Physician, Transport the patient to the hospital	Selective Treatment	Supplemental oxygen, Transport the patient to the hospital	Selective Treatment	Non-transport, Against Medical Advice	Comfort Focused Treatment	Non-transport, Assess & Refer	Private home	Provided by family member	No- conflicting orders	No	Yes- by family member/durable power of attorney	No	Disagree	50	Female	AMR- Contra Costa	27	Contra Costa	Private	Yes- formal didactics	Online module	skaggzs5@gmail.com	Yes				Amazon card 10/19/2021
2021-10-18 12:53:40	Agree	Agree	Disagree	Paramedic	DNR/DNAR	None of the above	DNR/DNAR	None of the above	Attempt Resuscitation (Full Code)	Advanced airway (i.e Intubation/ Supraglottic airway placement (i.e. IGel), Bag Valve Mask (BVM), Intraosseous line placement	DNR/DNAR	None of the above	DNR/DNAR	Bag Valve Mask (BVM)	Attempt Resuscitation (Full Code)	Advanced airway (i.e Intubation/ Supraglottic airway placement (i.e. IGel), Bag Valve Mask (BVM), Chest Compressions, Defibrillation, Epinephrine, Intraosseous line placement	Selective Treatment	Continuous positive airway pressure, Supplemental oxygen, IV normal Saline, Transport the patient to the hospital	Comfort Focused Treatment	Supplemental oxygen, IV Fentanyl, Non-transport, Against Medical Advice	Full Treatment	Transport the patient to the hospital	Selective Treatment	Bag Valve Mask (BVM), Supplemental oxygen, IV normal Saline, Transport the patient to the hospital	Selective Treatment	Non-transport, Assess & Refer	Comfort Focused Treatment	Supplemental oxygen, Transport the patient to the hospital, Non-transport, Against Medical Advice	Nursing facility	Provided by nursing facility staff	Yes	No	No	Yes	Disagree	27	Male	AMR- Contra Costa	6	Contra Costa	Private	Yes- formal didactics	Online module	matthewustanton@gmail.com	Yes				Amazon card 10/19/2021
2021-10-18 13:05:15	Strongly agree	Agree	Strongly agree	Paramedic	Unsure	Advanced airway (i.e Intubation/ Supraglottic airway placement (i.e. IGel), Bag Valve Mask (BVM), Chest Compressions, Defibrillation, Epinephrine, Intraosseous line placement	DNR/DNAR	Bag Valve Mask (BVM)	Unsure	Bag Valve Mask (BVM)	Unsure	Advanced airway (i.e Intubation/ Supraglottic airway placement (i.e. IGel), Bag Valve Mask (BVM), Chest Compressions, Epinephrine	DNR/DNAR	Bag Valve Mask (BVM)	Attempt Resuscitation (Full Code)	Advanced airway (i.e Intubation/ Supraglottic airway placement (i.e. IGel), Bag Valve Mask (BVM)	Selective Treatment	Bag Valve Mask (BVM), IV normal Saline	Full Treatment	Supplemental oxygen, Non-transport, Against Medical Advice	Full Treatment	Transport the patient to the hospital	Selective Treatment	Supplemental oxygen	Selective Treatment	Non-transport, Against Medical Advice	Comfort Focused Treatment	Supplemental oxygen, Non-transport, Against Medical Advice	Private home	Provided by family member	Yes	Yes	No	No	Neutral	29	Male	AMR- Contra Costa	4 years	Contra Costa	Private	Yes- formal didactics	Video	jtruhe@gmail.com	Yes				Amazon card 10/19/2021
2021-10-18 13:06:42	Strongly agree	Strongly agree	Strongly agree	Paramedic	DNR/DNAR	None of the above	DNR/DNAR	None of the above	Attempt Resuscitation (Full Code)	Advanced airway (i.e Intubation/ Supraglottic airway placement (i.e. IGel), Bag Valve Mask (BVM), Intraosseous line placement	DNR/DNAR	None of the above	DNR/DNAR	None of the above	Attempt Resuscitation (Full Code)	Advanced airway (i.e Intubation/ Supraglottic airway placement (i.e. IGel), Bag Valve Mask (BVM), Intraosseous line placement	Selective Treatment	IV normal Saline, Transport the patient to the hospital	Comfort Focused Treatment	Supplemental oxygen, Non-transport, Against Medical Advice	Full Treatment	IV normal Saline, Transport the patient to the hospital	Selective Treatment	Supplemental oxygen, Transport the patient to the hospital	Selective Treatment	Non-transport, Against Medical Advice	Comfort Focused Treatment	Supplemental oxygen, Non-transport, Against Medical Advice	Private home	Refrigerator	Yes	No	No	No	Neutral	38	Female	AMR- Contra Costa	19	Contra Costa	Private	Yes - self training	Video	Amberlee727@yahoo.com	Yes				Amazon card 10/19/2021
2021-10-18 13:19:12	Strongly agree	Strongly agree	Strongly agree	Paramedic	DNR/DNAR	None of the above	DNR/DNAR	None of the above	Attempt Resuscitation (Full Code)	Advanced airway (i.e Intubation/ Supraglottic airway placement (i.e. IGel), Bag Valve Mask (BVM), Defibrillation, Epinephrine, Intraosseous line placement	DNR/DNAR	None of the above	DNR/DNAR	None of the above	Attempt Resuscitation (Full Code)	Advanced airway (i.e Intubation/ Supraglottic airway placement (i.e. IGel), Bag Valve Mask (BVM), Chest Compressions, Defibrillation, Epinephrine, Intraosseous line placement	Selective Treatment	Bag Valve Mask (BVM), Continuous positive airway pressure, Supplemental oxygen, IV Fentanyl, IV normal Saline, Naloxone, Contact Base Physician, Transport the patient to the hospital	Selective Treatment	Continuous positive airway pressure, Supplemental oxygen, IV normal Saline, Contact Base Physician, Transport the patient to the hospital, Non-transport, Against Medical Advice	Full Treatment	Transport the patient to the hospital	Selective Treatment	Supplemental oxygen, IV normal Saline, Contact Base Physician, Transport the patient to the hospital	Selective Treatment	Non-transport, Assess & Refer, Non-transport, Refusal of Service	Comfort Focused Treatment	Supplemental oxygen, Contact Base Physician, Non-transport, Against Medical Advice	Nursing facility	Provided by nursing facility staff	Yes	No	No	Yes	Neutral	31	Male	AMR- Contra Costa	10	Contra Costa	Private	Yes - self training	Video	nfajardo001@gmail.com	Yes				Amazon card 10/19/2021
2021-10-18 13:31:53	Strongly agree	Strongly agree	Strongly agree	Paramedic	DNR/DNAR	Advanced airway (i.e Intubation/ Supraglottic airway placement (i.e. IGel), Bag Valve Mask (BVM), Defibrillation, Epinephrine, Intraosseous line placement	DNR/DNAR	Bag Valve Mask (BVM), Epinephrine, Intraosseous line placement	DNR/DNAR	Advanced airway (i.e Intubation/ Supraglottic airway placement (i.e. IGel), Bag Valve Mask (BVM), Epinephrine, Intraosseous line placement	DNR/DNAR	Advanced airway (i.e Intubation/ Supraglottic airway placement (i.e. IGel), Bag Valve Mask (BVM), Defibrillation, Epinephrine, Intraosseous line placement	DNR/DNAR	None of the above	Attempt Resuscitation (Full Code)	Advanced airway (i.e Intubation/ Supraglottic airway placement (i.e. IGel), Bag Valve Mask (BVM), Chest Compressions, Defibrillation, Epinephrine, Intraosseous line placement	Selective Treatment	Supplemental oxygen, IV normal Saline, Transport the patient to the hospital	Comfort Focused Treatment	Supplemental oxygen, Transport the patient to the hospital	Full Treatment	Transport the patient to the hospital	Selective Treatment	Supplemental oxygen, Transport the patient to the hospital	Selective Treatment	Non-transport, Assess & Refer	Comfort Focused Treatment	Supplemental oxygen, Contact Base Physician	Nursing facility	Provided by nursing facility staff	No - signature missing	Yes	No	No	Agree	25	Male	AMR- Contra Costa	3	Contra Costa	Private	Yes - self training	Hybrid	Rymoore333@gmail.com	Yes				Amazon card 10/19/2021
2021-10-18 13:37:31	Agree	Strongly agree	Agree	Paramedic	DNR/DNAR	None of the above	DNR/DNAR	None of the above	DNR/DNAR	Bag Valve Mask (BVM)	DNR/DNAR	None of the above	DNR/DNAR	Bag Valve Mask (BVM)	Attempt Resuscitation (Full Code)	Advanced airway (i.e Intubation/ Supraglottic airway placement (i.e. IGel), Bag Valve Mask (BVM), Intraosseous line placement	Selective Treatment	IV normal Saline, Transport the patient to the hospital	Comfort Focused Treatment	Supplemental oxygen, Contact Base Physician, Non-transport, Against Medical Advice	Full Treatment	Transport the patient to the hospital	Selective Treatment	Supplemental oxygen, Transport the patient to the hospital	Selective Treatment	Non-transport, Against Medical Advice	Comfort Focused Treatment	Continuous positive airway pressure, Supplemental oxygen, Contact Base Physician	Private home	Provided by family member	Yes	No	family, hospice nurse, and pt	Yes	Disagree	27	Male	AMR contra costa	2	Contra Costa	Private	Yes- formal didactics	Video	everetthc@gmail.com	No				Amazon card 10/19/2021
2021-10-18 13:42:18	Agree	Agree	Agree	Paramedic	DNR/DNAR	None of the above	DNR/DNAR	None of the above	Unsure	Bag Valve Mask (BVM), Intraosseous line placement	DNR/DNAR	None of the above	DNR/DNAR	Bag Valve Mask (BVM)	Attempt Resuscitation (Full Code)	Bag Valve Mask (BVM), Intraosseous line placement	Selective Treatment	Supplemental oxygen, IV normal Saline, Transport the patient to the hospital	Comfort Focused Treatment	Continuous positive airway pressure, Contact Base Physician	Full Treatment	IV normal Saline, Contact Base Physician, Transport the patient to the hospital	Selective Treatment	Transport the patient to the hospital	Selective Treatment	Non-transport, Refusal of Service	Comfort Focused Treatment	Contact Base Physician	Nursing facility	Provided by nursing facility staff	Yes	No	No	Yes	Neutral	37	Male	AMR- Contra Costa	15	Contra Costa	Private	Yes- formal didactics	Online module	Iemsparticus@yahoo.com	Yes				Amazon card 10/19/2021
2021-10-18 13:43:20	Strongly agree	Strongly agree	Strongly agree	Paramedic	Attempt Resuscitation (Full Code)	Advanced airway (i.e Intubation/ Supraglottic airway placement (i.e. IGel), Bag Valve Mask (BVM), Defibrillation, Epinephrine, Intraosseous line placement	DNR/DNAR	None of the above	Attempt Resuscitation (Full Code)	Advanced airway (i.e Intubation/ Supraglottic airway placement (i.e. IGel), Bag Valve Mask (BVM), Chest Compressions, Defibrillation, Epinephrine, Intraosseous line placement	Attempt Resuscitation (Full Code)	Advanced airway (i.e Intubation/ Supraglottic airway placement (i.e. IGel), Bag Valve Mask (BVM), Chest Compressions, Defibrillation, Epinephrine, Intraosseous line placement	DNR/DNAR	Bag Valve Mask (BVM)	Unsure	Advanced airway (i.e Intubation/ Supraglottic airway placement (i.e. IGel), Bag Valve Mask (BVM), Chest Compressions, Defibrillation, Epinephrine, Intraosseous line placement	Selective Treatment	Continuous positive airway pressure, Supplemental oxygen, IV Fentanyl, IV normal Saline, Naloxone, Transport the patient to the hospital	Comfort Focused Treatment	Supplemental oxygen, IV Fentanyl, Contact Base Physician, Non-transport, Against Medical Advice	Full Treatment	Advanced airway (i.e Intubation/ Supraglottic airway placement (i.e. IGel), Bag Valve Mask (BVM), Continuous positive airway pressure, Supplemental oxygen, IV Fentanyl, IV normal Saline, Naloxone, Transport the patient to the hospital	Selective Treatment	Supplemental oxygen, IV Fentanyl, IV normal Saline, Transport the patient to the hospital	Selective Treatment	Non-transport, Against Medical Advice, Non-transport, Assess & Refer, Non-transport, Refusal of Service	Comfort Focused Treatment	Supplemental oxygen, IV Fentanyl, IV normal Saline, Contact Base Physician, Non-transport, Against Medical Advice	Private home	Provided by family member	Yes	Yes	No	No	Disagree	50	Male	AMR- Contra Costa	32	Contra Costa	Private	Yes - self training	Online module	Spons7@pacbell.net	Yes	Thank you for this survey it is a great topic and one that needs to be addressed			Amazon card 10/19/2021
2021-10-18 13:47:42	Agree	Agree	Neutral	Paramedic	DNR/DNAR	None of the above	DNR/DNAR	None of the above	DNR/DNAR	None of the above	DNR/DNAR	None of the above	DNR/DNAR	None of the above	Attempt Resuscitation (Full Code)	Advanced airway (i.e Intubation/ Supraglottic airway placement (i.e. IGel), Bag Valve Mask (BVM), Chest Compressions, Defibrillation, Epinephrine, Intraosseous line placement	Selective Treatment	Supplemental oxygen, IV Fentanyl, IV normal Saline	Comfort Focused Treatment	IV Fentanyl, IV normal Saline, Naloxone, Contact Base Physician	Full Treatment	Advanced airway (i.e Intubation/ Supraglottic airway placement (i.e. IGel), Bag Valve Mask (BVM), Continuous positive airway pressure, Supplemental oxygen, IV Fentanyl, IV normal Saline, Naloxone, Contact Base Physician, Transport the patient to the hospital	Selective Treatment	Bag Valve Mask (BVM), Supplemental oxygen, IV normal Saline, Transport the patient to the hospital	Selective Treatment	Bag Valve Mask (BVM), Continuous positive airway pressure, Supplemental oxygen, IV Fentanyl, IV normal Saline, Naloxone, Contact Base Physician, Transport the patient to the hospital	Comfort Focused Treatment	Supplemental oxygen, IV Fentanyl, IV normal Saline, Contact Base Physician, Non-transport, Against Medical Advice	Residential Care/Assisted Living Facility	Unable to find	No- section A and B not marked	Yes	No	Yes	Strongly agree	43	Male	AMR- Contra Costa	17	Contra Costa	Private	Yes - self training	Online module	brandonjuarez@msn.com	Yes				Amazon card 10/19/2021
2021-10-18 14:06:20	Strongly agree	Agree	Neutral	Paramedic	DNR/DNAR	None of the above	DNR/DNAR	None of the above	DNR/DNAR	Advanced airway (i.e Intubation/ Supraglottic airway placement (i.e. IGel), Bag Valve Mask (BVM), Intraosseous line placement	DNR/DNAR	None of the above	DNR/DNAR	None of the above	Attempt Resuscitation (Full Code)	Advanced airway (i.e Intubation/ Supraglottic airway placement (i.e. IGel), Bag Valve Mask (BVM), Intraosseous line placement	Selective Treatment	IV normal Saline, Transport the patient to the hospital	Comfort Focused Treatment	Non-transport, Refusal of Service	Full Treatment	Transport the patient to the hospital	Selective Treatment	Supplemental oxygen, Transport the patient to the hospital	Selective Treatment	Non-transport, Refusal of Service	Comfort Focused Treatment	Supplemental oxygen, Non-transport, Assess & Refer	Private home	Provided by family member	No- conflicting orders	No	No	Yes	Agree	38	Female	Contra Costa County Fire	6	Contra Costa	Fire Based	Yes - self training	Online module	Alyssarachellenichols@gmail.com	Yes				Amazon card 10/19/2021
2021-10-18 14:17:08	Agree	Neutral	Neutral	Paramedic	Attempt Resuscitation (Full Code)	Advanced airway (i.e Intubation/ Supraglottic airway placement (i.e. IGel), Bag Valve Mask (BVM), Chest Compressions, Defibrillation, Epinephrine, Intraosseous line placement	Attempt Resuscitation	Bag Valve Mask (BVM), Intraosseous line placement	Attempt Resuscitation (Full Code)	Advanced airway (i.e Intubation/ Supraglottic airway placement (i.e. IGel), Bag Valve Mask (BVM)	Attempt Resuscitation (Full Code)	Advanced airway (i.e Intubation/ Supraglottic airway placement (i.e. IGel), Bag Valve Mask (BVM), Chest Compressions, Defibrillation, Epinephrine, Intraosseous line placement	DNR/DNAR	None of the above	Attempt Resuscitation (Full Code)	Advanced airway (i.e Intubation/ Supraglottic airway placement (i.e. IGel), Bag Valve Mask (BVM), Chest Compressions, Defibrillation, Epinephrine, Intraosseous line placement	Full Treatment	Bag Valve Mask (BVM), Continuous positive airway pressure, Supplemental oxygen, IV Fentanyl, Naloxone, Contact Base Physician, Transport the patient to the hospital	Comfort Focused Treatment	Continuous positive airway pressure, Supplemental oxygen, IV Fentanyl, IV normal Saline, Contact Base Physician, Non-transport, Assess & Refer	Full Treatment	Transport the patient to the hospital, None of the above	Selective Treatment	Bag Valve Mask (BVM), Supplemental oxygen, Transport the patient to the hospital	Full Treatment	Non-transport, Against Medical Advice, Non-transport, Refusal of Service	Full Treatment	Continuous positive airway pressure, IV Fentanyl, Contact Base Physician, Transport the patient to the hospital	Private home	Refrigerator	Yes	No	No	Yes	Neutral	39	Male	Contra Costa County Fire	10	Contra Costa	Fire Based	Yes - self training	Hybrid	btburruss@comcast.net	No				Amazon card 10/19/2021
2021-10-18 14:22:05	Agree	Agree	Agree	Paramedic	DNR/DNAR	Advanced airway (i.e Intubation/ Supraglottic airway placement (i.e. IGel), Bag Valve Mask (BVM), Epinephrine, Intraosseous line placement	DNR/DNAR	Bag Valve Mask (BVM), Epinephrine, Intraosseous line placement	DNR/DNAR	Advanced airway (i.e Intubation/ Supraglottic airway placement (i.e. IGel), Bag Valve Mask (BVM), Epinephrine, Intraosseous line placement	DNR/DNAR	Advanced airway (i.e Intubation/ Supraglottic airway placement (i.e. IGel), Bag Valve Mask (BVM), Epinephrine, Intraosseous line placement	DNR/DNAR	Intraosseous line placement	Attempt Resuscitation (Full Code)	Advanced airway (i.e Intubation/ Supraglottic airway placement (i.e. IGel), Bag Valve Mask (BVM), Chest Compressions, Defibrillation, Epinephrine, Intraosseous line placement	Selective Treatment	Supplemental oxygen, IV Fentanyl, IV normal Saline, Naloxone, Contact Base Physician, Transport the patient to the hospital, Non-transport, Against Medical Advice	Comfort Focused Treatment	Supplemental oxygen, IV Fentanyl, Contact Base Physician, Transport the patient to the hospital, Non-transport, Against Medical Advice, Non-transport, Assess & Refer, Non-transport, Refusal of Service	Full Treatment	Advanced airway (i.e Intubation/ Supraglottic airway placement (i.e. IGel), Bag Valve Mask (BVM), Continuous positive airway pressure, Supplemental oxygen, IV Fentanyl, IV normal Saline, Naloxone, Contact Base Physician, Transport the patient to the hospital, Non-transport, Against Medical Advice, Non-transport, Assess & Refer, Non-transport, Refusal of Service	Selective Treatment	Supplemental oxygen, IV Fentanyl, IV normal Saline, Naloxone, Contact Base Physician, Transport the patient to the hospital, Non-transport, Against Medical Advice, Non-transport, Assess & Refer, Non-transport, Refusal of Service	Selective Treatment	Supplemental oxygen, IV Fentanyl, IV normal Saline, Naloxone, Contact Base Physician, Transport the patient to the hospital, Non-transport, Against Medical Advice, Non-transport, Assess & Refer, Non-transport, Refusal of Service	Comfort Focused Treatment	Naloxone, Contact Base Physician, Transport the patient to the hospital, Non-transport, Against Medical Advice, Non-transport, Assess & Refer, Non-transport, Refusal of Service	Nursing facility	Front of chart	Yes	Yes	Yes- by family member/durable power of attorney	No	Agree	25	Male	AMR- Contra Costa	3	Contra Costa	Private	No	Online module	Drewalexander1229@gmail.com	Yes				Amazon card 10/19/2021
2021-10-18 16:44:15	Strongly agree	Strongly agree	Agree	Paramedic	DNR/DNAR	None of the above	DNR/DNAR	None of the above	DNR/DNAR	Advanced airway (i.e Intubation/ Supraglottic airway placement (i.e. IGel), Bag Valve Mask (BVM), Defibrillation	DNR/DNAR	None of the above	DNR/DNAR	None of the above	Attempt Resuscitation (Full Code)	Advanced airway (i.e Intubation/ Supraglottic airway placement (i.e. IGel), Bag Valve Mask (BVM), Chest Compressions, Defibrillation, Epinephrine, Intraosseous line placement	Selective Treatment	Bag Valve Mask (BVM), Continuous positive airway pressure, Supplemental oxygen, IV Fentanyl, IV normal Saline, Transport the patient to the hospital	Comfort Focused Treatment	Supplemental oxygen, IV Fentanyl	Full Treatment	Advanced airway (i.e Intubation/ Supraglottic airway placement (i.e. IGel), Bag Valve Mask (BVM), Continuous positive airway pressure, Supplemental oxygen, IV Fentanyl, IV normal Saline, Transport the patient to the hospital	Selective Treatment	Bag Valve Mask (BVM), Supplemental oxygen, IV Fentanyl, IV normal Saline, Transport the patient to the hospital	Selective Treatment	Bag Valve Mask (BVM), Supplemental oxygen, IV Fentanyl, IV normal Saline, Non-transport, Refusal of Service	Comfort Focused Treatment	Supplemental oxygen, IV Fentanyl, Non-transport, Refusal of Service	Private home	Provided by family member	Yes	Yes	No	Yes	Disagree	45	Male	AMR- Contra Costa	14	Contra Costa	Private	Yes - self training	Hybrid	jasonjunge@comcast.net	Yes	I had to research about POLST a little bit more because I was not as confident as I thought.			Amazon card 10/19/2021
2021-10-18 21:31:10	Strongly agree	Strongly agree	Strongly agree	Paramedic	Attempt Resuscitation (Full Code)	Advanced airway (i.e Intubation/ Supraglottic airway placement (i.e. IGel), Bag Valve Mask (BVM), Chest Compressions, Defibrillation, Epinephrine, Intraosseous line placement	Attempt Resuscitation	Bag Valve Mask (BVM), Chest Compressions, Defibrillation	Attempt Resuscitation (Full Code)	Advanced airway (i.e Intubation/ Supraglottic airway placement (i.e. IGel), Bag Valve Mask (BVM), Chest Compressions, Defibrillation, Epinephrine, Intraosseous line placement	Attempt Resuscitation (Full Code)	Advanced airway (i.e Intubation/ Supraglottic airway placement (i.e. IGel), Bag Valve Mask (BVM), Chest Compressions, Defibrillation, Epinephrine, Intraosseous line placement	DNR/DNAR	None of the above	Attempt Resuscitation (Full Code)	Advanced airway (i.e Intubation/ Supraglottic airway placement (i.e. IGel), Bag Valve Mask (BVM), Chest Compressions, Defibrillation, Epinephrine, Intraosseous line placement	Selective Treatment	Supplemental oxygen, IV Fentanyl, IV normal Saline, Transport the patient to the hospital	Comfort Focused Treatment	Supplemental oxygen, IV Fentanyl, IV normal Saline, Contact Base Physician	Full Treatment	Supplemental oxygen, IV normal Saline, Transport the patient to the hospital	Selective Treatment	Supplemental oxygen, Transport the patient to the hospital	Selective Treatment	Non-transport, Refusal of Service	Comfort Focused Treatment	IV Fentanyl, IV normal Saline, Contact Base Physician, Non-transport, Refusal of Service	Nursing facility	Provided by nursing facility staff	Yes	No	No	No	Neutral	53	Male	Contra Costa County Fire	32	Contra Costa	Fire Based	Yes- formal didactics	Online module	Nluiz@cccfpd.org	Yes				Amazon card 10/19/2021
2021-10-19 11:15:57	Strongly agree	Agree	Agree	Paramedic	Unsure	Advanced airway (i.e Intubation/ Supraglottic airway placement (i.e. IGel), Bag Valve Mask (BVM), Defibrillation, Epinephrine, Intraosseous line placement	DNR/DNAR	Bag Valve Mask (BVM), Intraosseous line placement	Unsure	Advanced airway (i.e Intubation/ Supraglottic airway placement (i.e. IGel), Bag Valve Mask (BVM), Defibrillation, Epinephrine, Intraosseous line placement	Unsure	Advanced airway (i.e Intubation/ Supraglottic airway placement (i.e. IGel), Bag Valve Mask (BVM), Defibrillation, Epinephrine, Intraosseous line placement	DNR/DNAR	Bag Valve Mask (BVM), Intraosseous line placement	Attempt Resuscitation (Full Code)	Advanced airway (i.e Intubation/ Supraglottic airway placement (i.e. IGel), Bag Valve Mask (BVM), Chest Compressions, Defibrillation, Epinephrine, Intraosseous line placement	Selective Treatment	Supplemental oxygen, IV normal Saline, Transport the patient to the hospital	Selective Treatment	Bag Valve Mask (BVM), Continuous positive airway pressure, Supplemental oxygen, Non-transport, Refusal of Service	Full Treatment	IV normal Saline, Transport the patient to the hospital	Selective Treatment	Bag Valve Mask (BVM), Supplemental oxygen, IV normal Saline, Transport the patient to the hospital	Selective Treatment	None of the above	Comfort Focused Treatment	Bag Valve Mask (BVM), Continuous positive airway pressure, Supplemental oxygen, IV normal Saline, Non-transport, Refusal of Service	Private home	Provided by family member	Yes	No	No	Yes	Neutral	46	Male	Contra Costa County Fire	22	Contra Costa	Fire Based	No	Video	jtaor@cccfpd.org	Yes				Amazon card 10/21/2021
2021-10-19 18:51:38	Agree	Agree	Agree	Paramedic	DNR/DNAR	None of the above	DNR/DNAR	None of the above	DNR/DNAR	Advanced airway (i.e Intubation/ Supraglottic airway placement (i.e. IGel), Bag Valve Mask (BVM), Defibrillation, Epinephrine, Intraosseous line placement	DNR/DNAR	None of the above	DNR/DNAR	None of the above	Attempt Resuscitation (Full Code)	Advanced airway (i.e Intubation/ Supraglottic airway placement (i.e. IGel), Bag Valve Mask (BVM), Chest Compressions, Defibrillation, Epinephrine, Intraosseous line placement	Selective Treatment	Supplemental oxygen, IV normal Saline, Transport the patient to the hospital	Comfort Focused Treatment	Bag Valve Mask (BVM), Supplemental oxygen, IV normal Saline, Contact Base Physician, Non-transport, Refusal of Service	Full Treatment	Transport the patient to the hospital	Selective Treatment	Bag Valve Mask (BVM), Supplemental oxygen, IV normal Saline, Transport the patient to the hospital	Selective Treatment	Non-transport, Refusal of Service	Comfort Focused Treatment	Continuous positive airway pressure, Contact Base Physician, Non-transport, Refusal of Service	Private home	Provided by nursing facility staff	Yes	Yes	Yes- by family member/durable power of attorney	No	Neutral	32	Male	Contra Costa County Fire	4	Contra Costa	Fire Based	Yes- formal didactics	Hybrid	prestonpangilla@yahoo.com	Yes				Amazon card 10/21/2021
2021-10-21 12:40:29	Strongly agree	Strongly agree	Strongly agree	Paramedic	DNR/DNAR	None of the above	DNR/DNAR	None of the above	Unsure	Advanced airway (i.e Intubation/ Supraglottic airway placement (i.e. IGel), Bag Valve Mask (BVM)	DNR/DNAR	None of the above	Unsure	None of the above	Unsure	Advanced airway (i.e Intubation/ Supraglottic airway placement (i.e. IGel), Bag Valve Mask (BVM)	Selective Treatment	Supplemental oxygen, IV normal Saline, Transport the patient to the hospital	Comfort Focused Treatment	Contact Base Physician	Full Treatment	Transport the patient to the hospital	Selective Treatment	Supplemental oxygen, Transport the patient to the hospital	Selective Treatment	Non-transport, Against Medical Advice	Comfort Focused Treatment	Contact Base Physician	Private home	Provided by family member	Yes	Yes	No	Yes	Neutral	48	Male	Contra Costa County Fire	25	Contra Costa	Fire Based	Yes- formal didactics	Any method will work. Most Firefighters prefer in person classes.	jclar@cccfpd.org	Yes	Great survey topic
2021-10-25 12:19:13	Strongly agree	Agree	Agree	Paramedic	DNR/DNAR	None of the above	DNR/DNAR	None of the above	DNR/DNAR	None of the above	DNR/DNAR	None of the above	DNR/DNAR	None of the above	Attempt Resuscitation (Full Code)	Advanced airway (i.e Intubation/ Supraglottic airway placement (i.e. IGel), Bag Valve Mask (BVM), Chest Compressions, Defibrillation, Epinephrine, Intraosseous line placement	Selective Treatment	Bag Valve Mask (BVM), Continuous positive airway pressure, Supplemental oxygen, IV normal Saline, Transport the patient to the hospital	Comfort Focused Treatment	Bag Valve Mask (BVM), Continuous positive airway pressure, Supplemental oxygen, Non-transport, Against Medical Advice	Full Treatment	Transport the patient to the hospital	Selective Treatment	Supplemental oxygen	Selective Treatment	Contact Base Physician, Non-transport, Against Medical Advice	Comfort Focused Treatment	Bag Valve Mask (BVM), Supplemental oxygen, Contact Base Physician	Residential Care/Assisted Living Facility	Provided by nursing facility staff	Can't remember	Unsure	not sure	Yes	Agree	37	Male	SFFD	10	San Francisco	Fire Based	No	Online module	seancdel@gmail.com	No	From Qualtrics- 208.121.36.119
2021-10-25 12:25:19	Agree	Agree	Agree	Paramedic	DNR/DNAR	None of the above	DNR/DNAR	None of the above	Unsure	Advanced airway (i.e Intubation/ Supraglottic airway placement (i.e. IGel), Bag Valve Mask (BVM)	DNR/DNAR	None of the above	DNR/DNAR	Bag Valve Mask (BVM)	Attempt Resuscitation (Full Code)	Advanced airway (i.e Intubation/ Supraglottic airway placement (i.e. IGel), Bag Valve Mask (BVM), Chest Compressions, Defibrillation, Epinephrine, Intraosseous line placement	Selective Treatment	Bag Valve Mask (BVM), Continuous positive airway pressure, Supplemental oxygen, IV Fentanyl, IV normal Saline, Naloxone, Transport the patient to the hospital	Comfort Focused Treatment	Continuous positive airway pressure, Supplemental oxygen, IV Fentanyl, IV normal Saline, Naloxone, Contact Base Physician, Non-transport, Against Medical Advice	Full Treatment	Advanced airway (i.e Intubation/ Supraglottic airway placement (i.e. IGel), Bag Valve Mask (BVM), Continuous positive airway pressure, Supplemental oxygen, IV Fentanyl, IV normal Saline, Naloxone, Transport the patient to the hospital	Selective Treatment	Bag Valve Mask (BVM), Supplemental oxygen, IV Fentanyl, IV normal Saline, Naloxone, Contact Base Physician, Transport the patient to the hospital	Selective Treatment	Bag Valve Mask (BVM), Continuous positive airway pressure, Supplemental oxygen, IV Fentanyl, IV normal Saline, Naloxone, Contact Base Physician, Non-transport, Against Medical Advice	Comfort Focused Treatment	Supplemental oxygen, IV Fentanyl, IV normal Saline, Naloxone, Contact Base Physician, Non-transport, Against Medical Advice	Private home	Unable to find	unable to locate		No	Yes	Agree	36	Male	Contra Costa FD	16	Contra Costa	Fire Based	No		Mdunh@cccfpd.org	No	Qualtrics 174.194.128.7- Oct 22, 2021 11:39 PM Thank you for researching this
2021-10-25 12:34:59	Strongly agree	Agree	Agree	Paramedic	DNR/DNAR	None of the above	DNR/DNAR	None of the above	DNR/DNAR	Advanced airway (i.e Intubation/ Supraglottic airway placement (i.e. IGel), Bag Valve Mask (BVM)	DNR/DNAR	None of the above	DNR/DNAR	None of the above	Attempt Resuscitation (Full Code)	Advanced airway (i.e Intubation/ Supraglottic airway placement (i.e. IGel), Bag Valve Mask (BVM)	Selective Treatment	Bag Valve Mask (BVM), Continuous positive airway pressure, Supplemental oxygen, IV normal Saline, Contact Base Physician, Transport the patient to the hospital	Comfort Focused Treatment	Supplemental oxygen, Contact Base Physician, Transport the patient to the hospital	Full Treatment	Transport the patient to the hospital	Selective Treatment	Supplemental oxygen, Transport the patient to the hospital	Selective Treatment	Non-transport, Against Medical Advice	Comfort Focused Treatment	Supplemental oxygen, Contact Base Physician, Non-transport, Against Medical Advice	Private home	Provided by family member	No - signature missing		Overridden because it was not signed by a doctor.	No	Disagree	45	Male	East Contra Costa County Fire	26	Contra Costa	Fire Based	No	Hybrid	rpesonen@eccfpd.org	No	Qualtrics: 75.149.59.254 Recorded Oct 24, 2021 11:37 AM
2021-10-29 19:11:29	Strongly agree	Strongly agree	Agree	Paramedic	DNR/DNAR	None of the above	DNR/DNAR	None of the above	DNR/DNAR	Advanced airway (i.e Intubation/ Supraglottic airway placement (i.e. IGel), Bag Valve Mask (BVM)	DNR/DNAR	None of the above	DNR/DNAR	None of the above	Attempt Resuscitation (Full Code)	Advanced airway (i.e Intubation/ Supraglottic airway placement (i.e. IGel), Bag Valve Mask (BVM)	Selective Treatment	IV normal Saline	Comfort Focused Treatment	Supplemental oxygen, Non-transport, Against Medical Advice	Full Treatment	Transport the patient to the hospital	Selective Treatment	Supplemental oxygen, Transport the patient to the hospital	Selective Treatment	Contact Base Physician, Non-transport, Against Medical Advice	Comfort Focused Treatment	Supplemental oxygen, Contact Base Physician, Non-transport, Against Medical Advice	Private home	Provided by family member	Yes	No	No	Yes	Agree	37	Male	San Francisco, SFFD	6	San Francisco	Fire Based	Yes - self training	Online module	mikebudner@yahoo.com	No	Qualtrics: 174.194.201.125
2021-11-01 13:35:51	Strongly agree	Strongly agree	Disagree	Paramedic	DNR/DNAR	None of the above	DNR/DNAR	None of the above	DNR/DNAR	None of the above	DNR/DNAR	None of the above	DNR/DNAR	None of the above	Attempt Resuscitation (Full Code)	Advanced airway (i.e Intubation/ Supraglottic airway placement (i.e. IGel), Bag Valve Mask (BVM), Chest Compressions, Defibrillation, Epinephrine, Intraosseous line placement	Selective Treatment	Bag Valve Mask (BVM), Continuous positive airway pressure, Supplemental oxygen, IV Fentanyl, IV normal Saline, Transport the patient to the hospital, Non-transport, Against Medical Advice	Comfort Focused Treatment	Supplemental oxygen, IV Fentanyl, Contact Base Physician, Non-transport, Against Medical Advice	Full Treatment	Advanced airway (i.e Intubation/ Supraglottic airway placement (i.e. IGel), Bag Valve Mask (BVM), Continuous positive airway pressure, Supplemental oxygen, IV Fentanyl, IV normal Saline, Naloxone, Transport the patient to the hospital	Selective Treatment	Supplemental oxygen, IV Fentanyl, IV normal Saline, Transport the patient to the hospital	Selective Treatment	Non-transport, Against Medical Advice	Comfort Focused Treatment	Supplemental oxygen, Contact Base Physician, Non-transport, Against Medical Advice	Private home	Provided by family member	Yes	No	No	No	Agree	29	Female	Coastal Valleys - AMR	8	Coastal Valleys	Private	Yes - self training	Hybrid	evamarietoimil@gmail.com	No	Qualtrics: 50.78.105.69
2021-11-04 08:52:54	Strongly agree	Agree	Neutral	Paramedic	DNR/DNAR	None of the above	DNR/DNAR	None of the above	DNR/DNAR	Advanced airway (i.e Intubation/ Supraglottic airway placement (i.e. IGel), Bag Valve Mask (BVM)	DNR/DNAR	None of the above	DNR/DNAR	None of the above	Attempt Resuscitation (Full Code)	Advanced airway (i.e Intubation/ Supraglottic airway placement (i.e. IGel), Bag Valve Mask (BVM)	Selective Treatment	Bag Valve Mask (BVM), Continuous positive airway pressure, Supplemental oxygen, IV normal Saline, Transport the patient to the hospital	Comfort Focused Treatment	Supplemental oxygen, IV Fentanyl, Contact Base Physician, Non-transport, Assess & Refer	Full Treatment	Contact Base Physician, Transport the patient to the hospital	Selective Treatment	Bag Valve Mask (BVM), Supplemental oxygen, Transport the patient to the hospital	Selective Treatment	Contact Base Physician, Transport the patient to the hospital, Non-transport, Refusal of Service	Comfort Focused Treatment	Supplemental oxygen, Non-transport, Assess & Refer, Non-transport, Refusal of Service	Nursing facility	Provided by nursing facility staff	Yes	No	No	No	Disagree	27	Female	San Francisco, AMR	5	San Francisco	Private	Yes- formal didactics	Online module	hmsballet@sbcglobal.net	No	Qualtrics: 76.102.198.40
2021-11-04 09:04:29	Strongly agree	Agree	Strongly agree	Paramedic	DNR/DNAR	Advanced airway (i.e Intubation/ Supraglottic airway placement (i.e. IGel), Bag Valve Mask (BVM), Defibrillation, Epinephrine	DNR/DNAR	None of the above	DNR/DNAR	None of the above	DNR/DNAR	None of the above	DNR/DNAR	None of the above	Attempt Resuscitation (Full Code)	Advanced airway (i.e Intubation/ Supraglottic airway placement (i.e. IGel), Bag Valve Mask (BVM), Chest Compressions, Defibrillation, Epinephrine, Intraosseous line placement	Selective Treatment	Bag Valve Mask (BVM), Continuous positive airway pressure, Supplemental oxygen, IV Fentanyl, IV normal Saline, Naloxone, Contact Base Physician, Transport the patient to the hospital	Comfort Focused Treatment	Bag Valve Mask (BVM), Continuous positive airway pressure, Supplemental oxygen, IV Fentanyl, IV normal Saline, Naloxone, Contact Base Physician, Transport the patient to the hospital	Full Treatment	Advanced airway (i.e Intubation/ Supraglottic airway placement (i.e. IGel), Bag Valve Mask (BVM), Continuous positive airway pressure, Supplemental oxygen, IV Fentanyl, IV normal Saline, Naloxone, Contact Base Physician, Transport the patient to the hospital	Selective Treatment	Bag Valve Mask (BVM), Supplemental oxygen, IV normal Saline, Naloxone, Contact Base Physician, Transport the patient to the hospital	Selective Treatment	Non-transport, Against Medical Advice, Non-transport, Assess & Refer, Non-transport, Refusal of Service	Comfort Focused Treatment	Supplemental oxygen, IV Fentanyl, IV normal Saline, Naloxone, Contact Base Physician, Non-transport, Against Medical Advice	Private home	Provided by family member	Yes	No	No	Yes	Disagree	30	Female	Coastal Valley	12	Coastal Valleys	Private	Yes - self training	Video	hannah.korn@gmr.net	No	Qualtrics: 50.78.105.69
2021-11-04 09:11:08	Strongly agree	Agree	Agree	Paramedic	DNR/DNAR	None of the above	DNR/DNAR	None of the above	DNR/DNAR	Advanced airway (i.e Intubation/ Supraglottic airway placement (i.e. IGel), Bag Valve Mask (BVM)	DNR/DNAR	None of the above	DNR/DNAR	Bag Valve Mask (BVM)	Attempt Resuscitation (Full Code)	Advanced airway (i.e Intubation/ Supraglottic airway placement (i.e. IGel), Bag Valve Mask (BVM), Chest Compressions, Defibrillation, Epinephrine, Intraosseous line placement	Selective Treatment	IV normal Saline, Transport the patient to the hospital	Comfort Focused Treatment	Supplemental oxygen, Contact Base Physician, Non-transport, Against Medical Advice	Full Treatment	IV normal Saline, Transport the patient to the hospital	Selective Treatment	Supplemental oxygen, IV normal Saline, Transport the patient to the hospital	Selective Treatment	Non-transport, Refusal of Service	Comfort Focused Treatment	Supplemental oxygen, Contact Base Physician, Non-transport, Refusal of Service	Residential Care/Assisted Living Facility	Provided by nursing facility staff	Yes	Yes	No	No	Disagree	33	Male	Coastal Valleys, Sonoma Valley Fire	15	Coastal Valleys	Fire Based	Yes- formal didactics	Hybrid	markb@sonomavalleyfire.com	No	Qualtrics: 166.216.158.141
2021-11-06 16:09:16	Agree	Agree	Neutral	Paramedic	DNR/DNAR	None of the above	DNR/DNAR	None of the above	Attempt Resuscitation (Full Code)	Advanced airway (i.e Intubation/ Supraglottic airway placement (i.e. IGel), Bag Valve Mask (BVM)	DNR/DNAR	None of the above	DNR/DNAR	Bag Valve Mask (BVM)	Attempt Resuscitation (Full Code)	Advanced airway (i.e Intubation/ Supraglottic airway placement (i.e. IGel), Bag Valve Mask (BVM), Chest Compressions, Defibrillation, Epinephrine, Intraosseous line placement	Selective Treatment	Bag Valve Mask (BVM), Continuous positive airway pressure, Supplemental oxygen, IV Fentanyl, IV normal Saline, Naloxone, Transport the patient to the hospital	Comfort Focused Treatment	Supplemental oxygen, IV Fentanyl, IV normal Saline, Naloxone, Non-transport, Against Medical Advice	Full Treatment	Advanced airway (i.e Intubation/ Supraglottic airway placement (i.e. IGel), Bag Valve Mask (BVM), Continuous positive airway pressure, Supplemental oxygen, IV Fentanyl, IV normal Saline, Naloxone, Transport the patient to the hospital	Selective Treatment	Bag Valve Mask (BVM), Continuous positive airway pressure, Supplemental oxygen, IV Fentanyl, IV normal Saline, Naloxone, Non-transport, Against Medical Advice	Selective Treatment	Non-transport, Refusal of Service	Comfort Focused Treatment	Non-transport, Against Medical Advice	Residential Care/Assisted Living Facility	Provided by nursing facility staff	Yes	No	No	Yes	Neutral	33	Male	SFFD	12	San Francisco	Fire Based	Yes - self training	Video	Logan.rasmussen@sfgov.org	No	Qualtrics: 107.77.212.213
2021-11-08 09:14:41	Strongly agree	Agree	Disagree	Paramedic	DNR/DNAR	None of the above	DNR/DNAR	None of the above	DNR/DNAR	None of the above	DNR/DNAR	None of the above	DNR/DNAR	None of the above	Attempt Resuscitation (Full Code)	Advanced airway (i.e Intubation/ Supraglottic airway placement (i.e. IGel), Bag Valve Mask (BVM)	Selective Treatment	Supplemental oxygen, IV Fentanyl, IV normal Saline, Transport the patient to the hospital	Comfort Focused Treatment	Supplemental oxygen, Contact Base Physician, Non-transport, Against Medical Advice	Full Treatment	Supplemental oxygen, IV Fentanyl, IV normal Saline, Transport the patient to the hospital	Selective Treatment	Supplemental oxygen, Contact Base Physician, Transport the patient to the hospital	Selective Treatment	Contact Base Physician, Non-transport, Against Medical Advice	Comfort Focused Treatment	Supplemental oxygen, Contact Base Physician, Non-transport, Against Medical Advice	Nursing facility	Provided by family member	Yes	Yes	No	Yes	Disagree	27	Male	SFFD	9	San Francisco	Fire Based	Other-Mother is a palliative care social worker	Hybrid	Isaac.james@sfgov.org	No	Qualtrics: 174.241.40.150
																																														Mother is a palliative care social worker
2021-11-10 13:06:58	Agree	Agree	Agree	Paramedic	DNR/DNAR	None of the above	DNR/DNAR	None of the above	DNR/DNAR	Advanced airway (i.e Intubation/ Supraglottic airway placement (i.e. IGel)	DNR/DNAR	None of the above	DNR/DNAR	Bag Valve Mask (BVM)	Attempt Resuscitation (Full Code)	Advanced airway (i.e Intubation/ Supraglottic airway placement (i.e. IGel)	Selective Treatment	Bag Valve Mask (BVM), Continuous positive airway pressure, Supplemental oxygen, IV Fentanyl, IV normal Saline, Contact Base Physician, Transport the patient to the hospital	Comfort Focused Treatment	Supplemental oxygen, IV Fentanyl, Non-transport, Assess & Refer, Non-transport, Refusal of Service	Full Treatment	Supplemental oxygen, IV normal Saline, Transport the patient to the hospital	Selective Treatment	Supplemental oxygen, Transport the patient to the hospital	Selective Treatment	Non-transport, Assess & Refer	Comfort Focused Treatment	Supplemental oxygen, IV Fentanyl, Non-transport, Assess & Refer	Nursing facility	Provided by nursing facility staff	No - signature missing	Yes	Yes- by family member/durable power of attorney	No	Agree	29	Female	San Francisco, AMR	5	San Francisco	Private	Yes- formal didactics	Video	emily.spognardi@gmail.com	No	Qualtrics: 173.239.78.218
2021-11-10 13:14:21	Agree	Agree	Neutral	Paramedic	Attempt Resuscitation (Full Code)	Advanced airway (i.e Intubation/ Supraglottic airway placement (i.e. IGel), Bag Valve Mask (BVM), Chest Compressions, Defibrillation, Epinephrine, Intraosseous line placement	DNR/DNAR	None of the above	Attempt Resuscitation (Full Code)	Advanced airway (i.e Intubation/ Supraglottic airway placement (i.e. IGel), Bag Valve Mask (BVM), Chest Compressions, Defibrillation, Epinephrine, Intraosseous line placement	Attempt Resuscitation (Full Code)	Advanced airway (i.e Intubation/ Supraglottic airway placement (i.e. IGel), Bag Valve Mask (BVM), Chest Compressions, Defibrillation, Epinephrine	DNR/DNAR	Bag Valve Mask (BVM), None of the above	Attempt Resuscitation (Full Code)	Advanced airway (i.e Intubation/ Supraglottic airway placement (i.e. IGel), Bag Valve Mask (BVM), Chest Compressions, Defibrillation, Epinephrine, Intraosseous line placement	Selective Treatment	IV normal Saline, Transport the patient to the hospital	Comfort Focused Treatment	Supplemental oxygen, Contact Base Physician, Non-transport, Against Medical Advice	Full Treatment	Transport the patient to the hospital	Selective Treatment	Supplemental oxygen, Transport the patient to the hospital	Selective Treatment	Non-transport, Refusal of Service	Comfort Focused Treatment	Contact Base Physician, Non-transport, Against Medical Advice	Nursing facility	Provided by nursing facility staff	Yes	No	No	Yes	Neutral	37	Male	SFFD	13	San Francisco	Fire Based	No	Training in EMT/paramedic school and review during annual policy update	Jacob.jory@sfgov.org	No	Qualtric: 166.137.171.49
2021-11-10 13:20:54	Neutral	Disagree	Strongly disagree	Paramedic	DNR/DNAR	None of the above	DNR/DNAR	None of the above	DNR/DNAR	Bag Valve Mask (BVM)	DNR/DNAR	None of the above	DNR/DNAR	None of the above	Attempt Resuscitation (Full Code)	Advanced airway (i.e Intubation/ Supraglottic airway placement (i.e. IGel), Bag Valve Mask (BVM), Chest Compressions, Defibrillation, Epinephrine	Selective Treatment	Bag Valve Mask (BVM), Continuous positive airway pressure, Supplemental oxygen, IV Fentanyl, IV normal Saline, Naloxone, Contact Base Physician, Transport the patient to the hospital	Comfort Focused Treatment	Supplemental oxygen, IV Fentanyl, Contact Base Physician, Transport the patient to the hospital	Full Treatment	Advanced airway (i.e Intubation/ Supraglottic airway placement (i.e. IGel), Bag Valve Mask (BVM), Continuous positive airway pressure, Supplemental oxygen, IV Fentanyl, IV normal Saline, Naloxone, Contact Base Physician, Transport the patient to the hospital	Selective Treatment	Bag Valve Mask (BVM), Continuous positive airway pressure, Supplemental oxygen, IV Fentanyl, IV normal Saline, Naloxone, Contact Base Physician, Transport the patient to the hospital	Selective Treatment	Bag Valve Mask (BVM), Continuous positive airway pressure, Supplemental oxygen, IV Fentanyl, IV normal Saline, Naloxone, Contact Base Physician, Transport the patient to the hospital	Comfort Focused Treatment	Supplemental oxygen, IV Fentanyl, Contact Base Physician, Transport the patient to the hospital	Nursing facility	Provided by nursing facility staff	Yes	Yes	No	Yes	Agree	29	Male	SFFD	8	San Francisco	Fire Based	Yes - self training	Simulation training with actors	Joseph.wu@sfgov.org	No	Qualtrics: 45.26.51.21
2021-11-10 13:27:02	Strongly agree	Strongly agree	Strongly agree	Paramedic	DNR/DNAR	None of the above	DNR/DNAR	None of the above	Attempt Resuscitation (Full Code)	Advanced airway (i.e Intubation/ Supraglottic airway placement (i.e. IGel), Bag Valve Mask (BVM)	DNR/DNAR	None of the above	Attempt Resuscitation (Full Code)	None of the above	Attempt Resuscitation (Full Code)	Advanced airway (i.e Intubation/ Supraglottic airway placement (i.e. IGel), Bag Valve Mask (BVM)	Selective Treatment	IV Fentanyl, IV normal Saline, Transport the patient to the hospital	Comfort Focused Treatment	Supplemental oxygen, IV Fentanyl, Contact Base Physician, Non-transport, Against Medical Advice	Full Treatment	Contact Base Physician, Transport the patient to the hospital	Selective Treatment	Bag Valve Mask (BVM), Supplemental oxygen, Transport the patient to the hospital	Selective Treatment	Contact Base Physician, Non-transport, Refusal of Service	Comfort Focused Treatment	Supplemental oxygen, Contact Base Physician, Non-transport, Against Medical Advice	Nursing facility	Provided by nursing facility staff	Yes	Yes	No	Yes	Neutral	38	Male	SFFD	11	San Francisco	Fire Based	No	Hybrid	andrew.pettine@sfgov.org	No	Qualtrics: 76.126.77.241
2021-11-10 13:32:48	Agree	Agree	Agree	Paramedic	DNR/DNAR	None of the above	DNR/DNAR	None of the above	DNR/DNAR	None of the above	DNR/DNAR	None of the above	DNR/DNAR	None of the above	Attempt Resuscitation (Full Code)	Advanced airway (i.e Intubation/ Supraglottic airway placement (i.e. IGel), Bag Valve Mask (BVM), Chest Compressions, Defibrillation, Epinephrine, Intraosseous line placement	Selective Treatment	Bag Valve Mask (BVM), Continuous positive airway pressure, Supplemental oxygen, IV Fentanyl, IV normal Saline, Naloxone, Transport the patient to the hospital	Comfort Focused Treatment	Supplemental oxygen, Contact Base Physician, Non-transport, Against Medical Advice	Full Treatment	Transport the patient to the hospital	Selective Treatment	Supplemental oxygen, Transport the patient to the hospital	Selective Treatment	Contact Base Physician, Non-transport, Against Medical Advice	Comfort Focused Treatment	Continuous positive airway pressure, Supplemental oxygen, Contact Base Physician, Non-transport, Against Medical Advice	Residential Care/Assisted Living Facility	Provided by nursing facility staff	Yes	No	No	Yes	Neutral	30	Male	SFFD	6	San Francisco	Fire Based	No	Hybrid	Young.j.choi@sfgov.org	No	Qualtrics: 172.58.43.182
2021-11-11 14:26:40	Neutral	Agree	Agree	Paramedic	DNR/DNAR	None of the above	DNR/DNAR	None of the above	DNR/DNAR	Advanced airway (i.e Intubation/ Supraglottic airway placement (i.e. IGel), Bag Valve Mask (BVM)	DNR/DNAR	None of the above	DNR/DNAR	None of the above	Attempt Resuscitation (Full Code)	Advanced airway (i.e Intubation/ Supraglottic airway placement (i.e. IGel), Bag Valve Mask (BVM), Chest Compressions, Defibrillation, Epinephrine, Intraosseous line placement	Selective Treatment	Advanced airway (i.e Intubation/ Supraglottic airway placement (i.e. IGel), Bag Valve Mask (BVM), Continuous positive airway pressure, Supplemental oxygen, IV Fentanyl, IV normal Saline, Contact Base Physician, Transport the patient to the hospital	Comfort Focused Treatment	Advanced airway (i.e Intubation/ Supraglottic airway placement (i.e. IGel), Bag Valve Mask (BVM), Non-transport, Against Medical Advice	Full Treatment	Advanced airway (i.e Intubation/ Supraglottic airway placement (i.e. IGel), Bag Valve Mask (BVM), Transport the patient to the hospital	Selective Treatment	IV normal Saline, Non-transport, Against Medical Advice	Selective Treatment	Non-transport, Against Medical Advice	Comfort Focused Treatment	Non-transport, Against Medical Advice	Nursing facility	Provided by nursing facility staff	No - signature missing	No	No	Yes	Strongly agree	29	Male	San Francisco, King American	7	San Francisco	Private	Yes - self training	Online module	Nicholaskoo123@gmail.com	No	Qualtrics: 107.77.214.197
2021-11-11 14:33:37	Strongly agree	Agree	Agree	Paramedic	DNR/DNAR	Advanced airway (i.e Intubation/ Supraglottic airway placement (i.e. IGel), Bag Valve Mask (BVM), Defibrillation, Epinephrine	DNR/DNAR	Bag Valve Mask (BVM), Defibrillation	DNR/DNAR	Bag Valve Mask (BVM), Defibrillation, Epinephrine	DNR/DNAR	Advanced airway (i.e Intubation/ Supraglottic airway placement (i.e. IGel), Bag Valve Mask (BVM), Defibrillation, Epinephrine	DNR/DNAR	Bag Valve Mask (BVM), Defibrillation	Attempt Resuscitation (Full Code)	Advanced airway (i.e Intubation/ Supraglottic airway placement (i.e. IGel), Bag Valve Mask (BVM), Chest Compressions, Defibrillation, Epinephrine	Selective Treatment	Bag Valve Mask (BVM), Supplemental oxygen, IV normal Saline, Naloxone, Contact Base Physician, Transport the patient to the hospital	Comfort Focused Treatment	Supplemental oxygen, IV Fentanyl, Contact Base Physician, Non-transport, Against Medical Advice	Full Treatment	Bag Valve Mask (BVM), Continuous positive airway pressure, Supplemental oxygen, IV normal Saline, Naloxone, Transport the patient to the hospital	Selective Treatment	Continuous positive airway pressure, Contact Base Physician, Transport the patient to the hospital	Selective Treatment	Bag Valve Mask (BVM), Continuous positive airway pressure, Supplemental oxygen, IV Fentanyl, IV normal Saline, Naloxone, Contact Base Physician, Non-transport, Against Medical Advice	Comfort Focused Treatment	Supplemental oxygen, IV Fentanyl, Non-transport, Against Medical Advice	Nursing facility	Provided by nursing facility staff	Yes	No	No	Yes	Neutral	29	Male	SFFD	10	San Francisco	Fire Based	On the job training	Video	Bcruzer15@gmail.com	No	Where will results be posted?
																																														Qualtrics: 166.137.171.26
2021-11-11 14:53:24	Strongly agree	Agree	Strongly disagree	Paramedic	Attempt Resuscitation (Full Code)	Chest Compressions, Defibrillation	DNR/DNAR	None of the above	Attempt Resuscitation (Full Code)	Advanced airway (i.e Intubation/ Supraglottic airway placement (i.e. IGel)	DNR/DNAR	None of the above	DNR/DNAR	None of the above	Attempt Resuscitation (Full Code)	Advanced airway (i.e Intubation/ Supraglottic airway placement (i.e. IGel), Bag Valve Mask (BVM), Chest Compressions, Defibrillation, Epinephrine, Intraosseous line placement	Selective Treatment	IV normal Saline, Transport the patient to the hospital	Comfort Focused Treatment	Supplemental oxygen	Full Treatment	Contact Base Physician, Transport the patient to the hospital	Selective Treatment	Bag Valve Mask (BVM), Supplemental oxygen, Transport the patient to the hospital	Selective Treatment	Non-transport, Refusal of Service	Comfort Focused Treatment	Supplemental oxygen, Contact Base Physician, Non-transport, Against Medical Advice	Private home	Provided by family member	Yes	No	No	Yes	Agree	30	Female	SF AMR	6	San Francisco	Private	No	Online module	Meep.bb@gmail.com	Yes	Qualtrics 45.26.51.21
2021-11-11 15:00:53	Agree	Agree	Neutral	Paramedic	DNR/DNAR	Advanced airway (i.e Intubation/ Supraglottic airway placement (i.e. IGel), Bag Valve Mask (BVM), Defibrillation, Epinephrine	DNR/DNAR	Bag Valve Mask (BVM)	DNR/DNAR	Advanced airway (i.e Intubation/ Supraglottic airway placement (i.e. IGel), Bag Valve Mask (BVM), Epinephrine	DNR/DNAR	Advanced airway (i.e Intubation/ Supraglottic airway placement (i.e. IGel), Bag Valve Mask (BVM), Defibrillation, Epinephrine	DNR/DNAR	None of the above	Attempt Resuscitation (Full Code)	Advanced airway (i.e Intubation/ Supraglottic airway placement (i.e. IGel), Bag Valve Mask (BVM), Chest Compressions, Defibrillation, Epinephrine, Intraosseous line placement	Selective Treatment	Supplemental oxygen, IV normal Saline, Transport the patient to the hospital	Comfort Focused Treatment	Continuous positive airway pressure, Supplemental oxygen, Contact Base Physician, Non-transport, Against Medical Advice	Full Treatment	Transport the patient to the hospital	Selective Treatment	Supplemental oxygen, Transport the patient to the hospital	Selective Treatment	Non-transport, Against Medical Advice	Comfort Focused Treatment	Continuous positive airway pressure, Supplemental oxygen, Contact Base Physician	Nursing facility	Provided by nursing facility staff	No - signature missing	No	No	Yes	Agree	27	Female	San Mateo AMR	4	San Mateo	Private	No	Online module	melody.mui@gmr.net	Yes	104.52.4.230
2021-11-11 15:06:40	Agree	Agree	Agree	Paramedic	DNR/DNAR	Advanced airway (i.e Intubation/ Supraglottic airway placement (i.e. IGel), Bag Valve Mask (BVM), Defibrillation, Epinephrine	Attempt Resuscitation	Epinephrine	DNR/DNAR	Advanced airway (i.e Intubation/ Supraglottic airway placement (i.e. IGel), Bag Valve Mask (BVM), Defibrillation, Epinephrine	DNR/DNAR	Advanced airway (i.e Intubation/ Supraglottic airway placement (i.e. IGel), Bag Valve Mask (BVM), Defibrillation, Epinephrine	DNR/DNAR	None of the above	Attempt Resuscitation (Full Code)	Advanced airway (i.e Intubation/ Supraglottic airway placement (i.e. IGel), Bag Valve Mask (BVM), Chest Compressions, Defibrillation, Epinephrine, Intraosseous line placement	Selective Treatment	Supplemental oxygen, IV normal Saline, Transport the patient to the hospital	Comfort Focused Treatment	Supplemental oxygen, Contact Base Physician, Non-transport, Against Medical Advice	Full Treatment	Transport the patient to the hospital	Selective Treatment	Supplemental oxygen, Contact Base Physician, Non-transport, Against Medical Advice	Selective Treatment	Non-transport, Against Medical Advice	Comfort Focused Treatment	Supplemental oxygen, Contact Base Physician, Non-transport, Against Medical Advice	Private home	can't remember	Yes	No	No	No	Neutral	36	Male	SFFD	14	San Francisco	Fire Based	Yes- formal didactics	Hybrid	Sean.macphee@sfgov.org	Yes	Qualtrics:170.205.165.119
2021-11-23 17:32:01	Strongly agree	Strongly agree	Strongly agree	Paramedic	DNR/DNAR	None of the above	DNR/DNAR	Bag Valve Mask (BVM)	DNR/DNAR	Advanced airway (i.e Intubation/ Supraglottic airway placement (i.e. IGel), Bag Valve Mask (BVM), Chest Compressions, Defibrillation, Epinephrine, Intraosseous line placement	DNR/DNAR	Advanced airway (i.e Intubation/ Supraglottic airway placement (i.e. IGel), Bag Valve Mask (BVM), Chest Compressions, Defibrillation, Epinephrine, Intraosseous line placement	DNR/DNAR	Bag Valve Mask (BVM)	Attempt Resuscitation (Full Code)	Advanced airway (i.e Intubation/ Supraglottic airway placement (i.e. IGel), Bag Valve Mask (BVM), Chest Compressions, Defibrillation, Epinephrine	Selective Treatment	IV normal Saline, Transport the patient to the hospital	Comfort Focused Treatment	Continuous positive airway pressure, Supplemental oxygen, IV Fentanyl, Contact Base Physician, Non-transport, Against Medical Advice	Full Treatment	Contact Base Physician, Transport the patient to the hospital	Selective Treatment	Supplemental oxygen, Transport the patient to the hospital	Selective Treatment	Non-transport, Refusal of Service	Comfort Focused Treatment	Continuous positive airway pressure, Supplemental oxygen, Contact Base Physician, Non-transport, Against Medical Advice	Nursing facility	Provided by nursing facility staff	Yes	No	No	Yes	Disagree	35	Male	SFFD	3	San Francisco	Fire Based	No	Hybrid	Chris.houle19@gmail.com	No	Qualtrics: 73.170.229.175
2021-11-23 17:45:40	Agree	Neutral	Agree	Paramedic	Attempt Resuscitation (Full Code)	Bag Valve Mask (BVM), Chest Compressions, Defibrillation, Epinephrine, Intraosseous line placement	DNR/DNAR	None of the above	Unsure	Advanced airway (i.e Intubation/ Supraglottic airway placement (i.e. IGel), Bag Valve Mask (BVM)	Attempt Resuscitation (Full Code)	Advanced airway (i.e Intubation/ Supraglottic airway placement (i.e. IGel), Bag Valve Mask (BVM), Chest Compressions, Defibrillation, Epinephrine, Intraosseous line placement	DNR/DNAR	Bag Valve Mask (BVM)	Attempt Resuscitation (Full Code)	Advanced airway (i.e Intubation/ Supraglottic airway placement (i.e. IGel), Bag Valve Mask (BVM), Chest Compressions, Defibrillation, Epinephrine, Intraosseous line placement	Selective Treatment	IV normal Saline, Transport the patient to the hospital	Comfort Focused Treatment	Supplemental oxygen, Contact Base Physician, Non-transport, Against Medical Advice	Full Treatment	Transport the patient to the hospital	Selective Treatment	Bag Valve Mask (BVM), IV normal Saline, Transport the patient to the hospital	Selective Treatment	Contact Base Physician, Non-transport, Against Medical Advice	Comfort Focused Treatment	Continuous positive airway pressure, Supplemental oxygen, Non-transport, Against Medical Advice	Nursing facility	Provided by nursing facility staff	Yes	No	No	No	Neutral	46	Male	SFFD	17	San Francisco	Fire Based	Yes- formal didactics	Hybrid	riokemp@hotmail.com	No
2021-11-23 17:51:21	Agree	Agree	Disagree	Paramedic	DNR/DNAR	None of the above	DNR/DNAR	None of the above	DNR/DNAR	Advanced airway (i.e Intubation/ Supraglottic airway placement (i.e. IGel), Bag Valve Mask (BVM)	DNR/DNAR	None of the above	DNR/DNAR	Bag Valve Mask (BVM)	Attempt Resuscitation (Full Code)	Advanced airway (i.e Intubation/ Supraglottic airway placement (i.e. IGel), Bag Valve Mask (BVM), Chest Compressions, Defibrillation, Epinephrine, Intraosseous line placement	Selective Treatment	Supplemental oxygen, IV normal Saline, Transport the patient to the hospital	Comfort Focused Treatment	Supplemental oxygen, Contact Base Physician, Non-transport, Against Medical Advice	Full Treatment	Contact Base Physician, Transport the patient to the hospital	Selective Treatment	Supplemental oxygen, Transport the patient to the hospital	Selective Treatment	Contact Base Physician, Transport the patient to the hospital	Comfort Focused Treatment	Supplemental oxygen, Contact Base Physician, Non-transport, Against Medical Advice	Residential Care/Assisted Living Facility	Provided by nursing facility staff		Yes	No	No	Neutral	32	Female	SFFD	10	San Francisco	Fire Based	Yes - self training	Online module	lesliechinny@gmail.com	Yes	172.58.89.49
2021-11-23 17:58:49	Strongly agree	Strongly agree	Disagree	Paramedic	Attempt Resuscitation (Full Code)	Advanced airway (i.e Intubation/ Supraglottic airway placement (i.e. IGel), Bag Valve Mask (BVM), Chest Compressions, Defibrillation, Epinephrine	DNR/DNAR	None of the above	Attempt Resuscitation (Full Code)	Advanced airway (i.e Intubation/ Supraglottic airway placement (i.e. IGel), Bag Valve Mask (BVM), Chest Compressions, Defibrillation, Epinephrine	Attempt Resuscitation (Full Code)	Advanced airway (i.e Intubation/ Supraglottic airway placement (i.e. IGel), Bag Valve Mask (BVM), Chest Compressions, Defibrillation, Epinephrine, Intraosseous line placement	DNR/DNAR	None of the above	Attempt Resuscitation (Full Code)	Advanced airway (i.e Intubation/ Supraglottic airway placement (i.e. IGel), Bag Valve Mask (BVM), Chest Compressions, Defibrillation, Epinephrine, Intraosseous line placement	Selective Treatment	Supplemental oxygen, IV normal Saline, Transport the patient to the hospital	Comfort Focused Treatment	Supplemental oxygen, Contact Base Physician, Non-transport, Against Medical Advice	Full Treatment	Transport the patient to the hospital	Selective Treatment	Supplemental oxygen, IV normal Saline, Transport the patient to the hospital	Selective Treatment	Contact Base Physician, Non-transport, Against Medical Advice	Comfort Focused Treatment	Supplemental oxygen, Contact Base Physician, Non-transport, Against Medical Advice	Private home	Provided by family member	Yes	Yes	No	Yes	Neutral	39	Male	SFFD	14	San Francisco	Fire Based	Yes - self training	Hybrid	Dannykline@gmail.com	Yes	Qualtrics: 205.154.255.182
2021-11-23 18:07:52	Strongly agree	Strongly agree	Agree	Paramedic	DNR/DNAR	None of the above	DNR/DNAR	None of the above	DNR/DNAR	Advanced airway (i.e Intubation/ Supraglottic airway placement (i.e. IGel), Bag Valve Mask (BVM)	DNR/DNAR	None of the above	DNR/DNAR	Advanced airway (i.e Intubation/ Supraglottic airway placement (i.e. IGel), Bag Valve Mask (BVM)	Attempt Resuscitation (Full Code)	Advanced airway (i.e Intubation/ Supraglottic airway placement (i.e. IGel), Bag Valve Mask (BVM), Chest Compressions, Defibrillation, Epinephrine, Intraosseous line placement	Selective Treatment	Bag Valve Mask (BVM), Continuous positive airway pressure, Supplemental oxygen, IV normal Saline, Transport the patient to the hospital	Comfort Focused Treatment	Supplemental oxygen, Contact Base Physician, Non-transport, Against Medical Advice	Full Treatment	Transport the patient to the hospital	Selective Treatment	Bag Valve Mask (BVM), Supplemental oxygen, Transport the patient to the hospital	Selective Treatment	Non-transport, Assess & Refer, Non-transport, Refusal of Service	Comfort Focused Treatment	Bag Valve Mask (BVM), Continuous positive airway pressure, Supplemental oxygen, Contact Base Physician, Non-transport, Against Medical Advice	Nursing facility	Provided by nursing facility staff	Yes	No	No	Yes	Strongly disagree	31	Male	SFFD (and part time AMR San Mateo)	11	San Francisco	Fire Based	Yes- formal didactics	Hybrid	Pedro.sanchezmolina@sfgov.org	Yes	Qualtrics: 174.194.195.93
2021-11-24 09:14:12	Agree	Agree	Agree	Paramedic	DNR/DNAR	Advanced airway (i.e Intubation/ Supraglottic airway placement (i.e. IGel), Bag Valve Mask (BVM), Defibrillation, Epinephrine	DNR/DNAR	Bag Valve Mask (BVM), Epinephrine	DNR/DNAR	Advanced airway (i.e Intubation/ Supraglottic airway placement (i.e. IGel), Bag Valve Mask (BVM), Defibrillation, Epinephrine	DNR/DNAR	Advanced airway (i.e Intubation/ Supraglottic airway placement (i.e. IGel), Bag Valve Mask (BVM), Defibrillation, Epinephrine	DNR/DNAR	Bag Valve Mask (BVM), Epinephrine	Attempt Resuscitation (Full Code)	Advanced airway (i.e Intubation/ Supraglottic airway placement (i.e. IGel), Bag Valve Mask (BVM), Chest Compressions, Defibrillation, Epinephrine, Intraosseous line placement	Selective Treatment	IV normal Saline, Contact Base Physician, Transport the patient to the hospital	Comfort Focused Treatment	Supplemental oxygen, Contact Base Physician, Non-transport, Against Medical Advice	Full Treatment	IV normal Saline, Contact Base Physician, Transport the patient to the hospital	Selective Treatment	Supplemental oxygen, IV normal Saline, Transport the patient to the hospital	Selective Treatment	Contact Base Physician, Non-transport, Refusal of Service	Comfort Focused Treatment	Supplemental oxygen, Contact Base Physician, Non-transport, Against Medical Advice	Private home	Provided by family member	Yes	No	No	Yes	Disagree	30	Male	SFFD	6	San Francisco	Fire Based	Yes - self training	Hybrid	Nicholas.cheatham@sfgov.org	Yes	Qualtrics: 166.137.171.4
2021-11-24 09:18:17	Strongly agree	Agree	Neutral	Paramedic	DNR/DNAR	Advanced airway (i.e Intubation/ Supraglottic airway placement (i.e. IGel), Bag Valve Mask (BVM), Defibrillation, Epinephrine	DNR/DNAR	Bag Valve Mask (BVM), Defibrillation, Epinephrine	DNR/DNAR	Advanced airway (i.e Intubation/ Supraglottic airway placement (i.e. IGel), Bag Valve Mask (BVM)	DNR/DNAR	Advanced airway (i.e Intubation/ Supraglottic airway placement (i.e. IGel), Bag Valve Mask (BVM), Defibrillation, Epinephrine	DNR/DNAR	Bag Valve Mask (BVM)	Attempt Resuscitation (Full Code)	Advanced airway (i.e Intubation/ Supraglottic airway placement (i.e. IGel), Bag Valve Mask (BVM), Chest Compressions, Defibrillation, Epinephrine, Intraosseous line placement	Selective Treatment	IV normal Saline, Transport the patient to the hospital	Comfort Focused Treatment	Supplemental oxygen, Contact Base Physician, Non-transport, Against Medical Advice	Full Treatment	Transport the patient to the hospital	Selective Treatment	Supplemental oxygen, Transport the patient to the hospital	Selective Treatment	Non-transport, Refusal of Service	Comfort Focused Treatment	Supplemental oxygen, Non-transport, Against Medical Advice	Private home	Refrigerator	Yes	Yes	Yes- by family member/durable power of attorney	Yes	Agree	35	Male	SFFD	11	San Francisco	Fire Based	Yes- formal didactics	Video	Brian.burgess@sfgov.org	Yes	Qualtrics:174.251.162.88
2021-11-24 17:22:12	Agree	Agree	Agree	Paramedic	DNR/DNAR	None of the above	DNR/DNAR	None of the above	Attempt Resuscitation (Full Code)	Advanced airway (i.e Intubation/ Supraglottic airway placement (i.e. IGel), Bag Valve Mask (BVM)	DNR/DNAR	None of the above	Unsure	Bag Valve Mask (BVM)	Attempt Resuscitation (Full Code)	Advanced airway (i.e Intubation/ Supraglottic airway placement (i.e. IGel), Bag Valve Mask (BVM), Chest Compressions, Defibrillation, Epinephrine, Intraosseous line placement	Selective Treatment	IV Fentanyl, Transport the patient to the hospital	Comfort Focused Treatment	Continuous positive airway pressure, Supplemental oxygen, Contact Base Physician, Non-transport, Against Medical Advice	Full Treatment	Transport the patient to the hospital	Selective Treatment	Continuous positive airway pressure, Supplemental oxygen, Contact Base Physician, Transport the patient to the hospital	Selective Treatment	Contact Base Physician, Non-transport, Against Medical Advice	Comfort Focused Treatment	Continuous positive airway pressure, Contact Base Physician, Transport the patient to the hospital	Private home	Provided by family member	Yes	No	No	No	Strongly agree	40	Male	SFFD	12	San Francisco	Fire Based	some on-line training	Hybrid	nicholas.izquierdo@sfgov.org	Yes	Qualtrics 98.45.104.110
2021-11-24 17:27:57	Strongly agree	Strongly agree	Agree	Paramedic	Attempt Resuscitation (Full Code)	Advanced airway (i.e Intubation/ Supraglottic airway placement (i.e. IGel), Bag Valve Mask (BVM), Chest Compressions, Defibrillation, Epinephrine, Intraosseous line placement	DNR/DNAR	Bag Valve Mask (BVM)	Attempt Resuscitation (Full Code)	Advanced airway (i.e Intubation/ Supraglottic airway placement (i.e. IGel), Bag Valve Mask (BVM), Chest Compressions, Defibrillation, Epinephrine, Intraosseous line placement	Attempt Resuscitation (Full Code)	Advanced airway (i.e Intubation/ Supraglottic airway placement (i.e. IGel), Bag Valve Mask (BVM), Chest Compressions, Defibrillation, Epinephrine, Intraosseous line placement	DNR/DNAR	None of the above	Attempt Resuscitation (Full Code)	Advanced airway (i.e Intubation/ Supraglottic airway placement (i.e. IGel), Bag Valve Mask (BVM), Chest Compressions, Defibrillation, Epinephrine, Intraosseous line placement	Selective Treatment	Bag Valve Mask (BVM), Supplemental oxygen, IV Fentanyl, IV normal Saline, Contact Base Physician, Non-transport, Refusal of Service	Comfort Focused Treatment	Supplemental oxygen, IV Fentanyl, IV normal Saline, Contact Base Physician, Non-transport, Against Medical Advice	Full Treatment	Advanced airway (i.e Intubation/ Supraglottic airway placement (i.e. IGel), Bag Valve Mask (BVM), Continuous positive airway pressure, Supplemental oxygen, IV Fentanyl, IV normal Saline, Naloxone, Contact Base Physician, Transport the patient to the hospital	Selective Treatment	Supplemental oxygen, IV Fentanyl, IV normal Saline, Contact Base Physician, Non-transport, Against Medical Advice	Selective Treatment	Supplemental oxygen, IV Fentanyl, Non-transport, Against Medical Advice	Comfort Focused Treatment	Non-transport, Against Medical Advice	Private home	Provided by nursing facility staff		No	No	No	Disagree	46	Male	SFFD	21	San Francisco	Fire Based	Yes- formal didactics	Simulation training with actors	wreckshop88@hotmail.com	Yes	Qualtrics: 166.137.171.52
2021-11-27 09:26:15	Agree	Neutral	Agree	Paramedic	Unsure	Advanced airway (i.e Intubation/ Supraglottic airway placement (i.e. IGel), Bag Valve Mask (BVM), Chest Compressions, Defibrillation, Epinephrine, Intraosseous line placement	Unsure	Bag Valve Mask (BVM), Chest Compressions, Defibrillation, Epinephrine, Intraosseous line placement	Unsure	Advanced airway (i.e Intubation/ Supraglottic airway placement (i.e. IGel), Bag Valve Mask (BVM), Chest Compressions, Defibrillation, Epinephrine, Intraosseous line placement	Unsure	Advanced airway (i.e Intubation/ Supraglottic airway placement (i.e. IGel), Bag Valve Mask (BVM), Chest Compressions, Defibrillation, Epinephrine, Intraosseous line placement	DNR/DNAR	None of the above	Attempt Resuscitation (Full Code)	Advanced airway (i.e Intubation/ Supraglottic airway placement (i.e. IGel), Bag Valve Mask (BVM), Chest Compressions, Defibrillation, Epinephrine, Intraosseous line placement	Selective Treatment	Bag Valve Mask (BVM), Continuous positive airway pressure, Supplemental oxygen, IV Fentanyl, IV normal Saline, Naloxone, Contact Base Physician, Transport the patient to the hospital	Comfort Focused Treatment	Supplemental oxygen, Contact Base Physician, Non-transport, Against Medical Advice	Full Treatment	Contact Base Physician, Transport the patient to the hospital	Selective Treatment	Bag Valve Mask (BVM), Supplemental oxygen, Transport the patient to the hospital	Selective Treatment	Non-transport, Refusal of Service	Comfort Focused Treatment	Continuous positive airway pressure, Supplemental oxygen, Contact Base Physician, Non-transport, Against Medical Advice	Private home	Unable to find	n/a	Yes	Yes- by patient	No	Neutral	35	Male	SFFD	16	San Francisco	Fire Based	No	Online module	bmwbird98@hotmail.com	Yes	qualtrics: 99.100.32.127
2021-11-27 09:32:50	Agree	Agree	Neutral	Paramedic	DNR/DNAR	None of the above	DNR/DNAR	None of the above	Attempt Resuscitation (Full Code)	Bag Valve Mask (BVM)	DNR/DNAR	None of the above	Attempt Resuscitation (Full Code)	Bag Valve Mask (BVM)	Attempt Resuscitation (Full Code)	Bag Valve Mask (BVM), Chest Compressions, Defibrillation, Epinephrine	Selective Treatment	IV Fentanyl, IV normal Saline, Transport the patient to the hospital	Comfort Focused Treatment	Supplemental oxygen, IV Fentanyl, Contact Base Physician, Non-transport, Against Medical Advice	Full Treatment	Transport the patient to the hospital	Selective Treatment	Supplemental oxygen, Contact Base Physician	Selective Treatment	Contact Base Physician, Non-transport, Against Medical Advice	Comfort Focused Treatment	Supplemental oxygen, Contact Base Physician, Non-transport, Against Medical Advice	Private home	Provided by family member	MD signature missing	Yes	No	Yes	Strongly disagree	33	Male	SFFD	14	San Francisco	Fire Based	No	Hybrid	Jaime.delacruz@sfgov.org	Yes	Qualtrics: 172.58.88.8 Thank you for finally asking. POLST forms have been confusing for years. Even ER nurses and doctors read them subjectively
2021-12-01 10:22:05	Strongly agree	Strongly agree	Strongly agree	Paramedic	DNR/DNAR	None of the above	DNR/DNAR	None of the above	DNR/DNAR	Advanced airway (i.e Intubation/ Supraglottic airway placement (i.e. IGel), Bag Valve Mask (BVM)	DNR/DNAR	None of the above	DNR/DNAR	Advanced airway (i.e Intubation/ Supraglottic airway placement (i.e. IGel), Bag Valve Mask (BVM)	Attempt Resuscitation (Full Code)	Advanced airway (i.e Intubation/ Supraglottic airway placement (i.e. IGel), Bag Valve Mask (BVM), Chest Compressions, Defibrillation, Epinephrine, Intraosseous line placement	Selective Treatment	Bag Valve Mask (BVM), Supplemental oxygen, IV normal Saline, Contact Base Physician, Non-transport, Against Medical Advice	Comfort Focused Treatment	Supplemental oxygen, Contact Base Physician, Non-transport, Against Medical Advice	Full Treatment	Advanced airway (i.e Intubation/ Supraglottic airway placement (i.e. IGel), Bag Valve Mask (BVM), Continuous positive airway pressure, Supplemental oxygen, Contact Base Physician, Transport the patient to the hospital	Selective Treatment	Bag Valve Mask (BVM), Supplemental oxygen, IV normal Saline, Contact Base Physician, Transport the patient to the hospital	Selective Treatment	Non-transport, Refusal of Service	Comfort Focused Treatment	Supplemental oxygen, Contact Base Physician, Non-transport, Against Medical Advice	Private home	On the wall above their bed	Yes	Yes	No	Yes	Strongly disagree	60	Male	King American	4	San Francisco	Private	Yes- formal didactics	Online module	cassierashleger@gmail.com	No	Qualtrics: 207.141.158.130
2021-12-01 10:29:50	Strongly agree	Strongly agree	Strongly agree	Paramedic	Unsure	None of the above	DNR/DNAR	Bag Valve Mask (BVM), Defibrillation	DNR/DNAR	Advanced airway (i.e Intubation/ Supraglottic airway placement (i.e. IGel), Bag Valve Mask (BVM), Defibrillation, Epinephrine	DNR/DNAR	Advanced airway (i.e Intubation/ Supraglottic airway placement (i.e. IGel), Bag Valve Mask (BVM), Defibrillation, Epinephrine	DNR/DNAR	Bag Valve Mask (BVM)	Attempt Resuscitation (Full Code)	Advanced airway (i.e Intubation/ Supraglottic airway placement (i.e. IGel), Bag Valve Mask (BVM), Chest Compressions, Defibrillation, Epinephrine, Intraosseous line placement	Selective Treatment	Bag Valve Mask (BVM), Continuous positive airway pressure, Supplemental oxygen, IV Fentanyl, IV normal Saline, Naloxone, Transport the patient to the hospital	Comfort Focused Treatment	Bag Valve Mask (BVM), Supplemental oxygen, IV Fentanyl, Contact Base Physician, Non-transport, Against Medical Advice	Full Treatment	Supplemental oxygen, IV Fentanyl, IV normal Saline, Transport the patient to the hospital	Selective Treatment	Supplemental oxygen, Contact Base Physician, Non-transport, Against Medical Advice	Selective Treatment	Non-transport, Refusal of Service	Comfort Focused Treatment	Supplemental oxygen, IV Fentanyl, Contact Base Physician, Non-transport, Against Medical Advice	Private home	Refrigerator	Yes	No	No	Yes	Agree	47	Male	SFFD	15	San Francisco	Fire Based	Yes - self training	Hybrid	PETER@KINGAMERICAN.COM	Yes	Qualtrics: 207.141.158.130
																																				39.5238			13.25	Fire Based	66	0.559322
				118																																36			11	Private	52	0.440678
																																					92	0.779661			118
																																					26	0.220339
																																				23	118		2
																																				60			38
																																									No	24	0.20339
																																									Yes-self train	47	0.398305
																																									Yes-formal training	47	0.398305
																																									Other	118
																																												0.285714
																																												0.357143
																																												0.336735
																																												0.0204082
																																												1

## Sheet: Table 2 Foramtting
Case #1: A 66-y-old woman with chest pain, shortness of breath, and diaphoresis. Vital signs: P, 110; RR, 30; SaO2, 97% RA; T, 37 C; BP, 130/70. The patient was given O2, aspirin, and nitroglycerin en route. Prehospital electrocardiogram (ECG) shows acute ST elevation anterior wall myocardial infarction (MI). The family provided a list of medications and the POLST document. Abruptly the patient's…	EMS Provider Interpretation
			Attempt Resuscitation	DNR/DNAR	Unsure
		EMT	30 (38%)	46 (59%)	2 (3%)
		Paramedic	28 (24%)	82 (69%)	8 (7%)
		Total	58 (30%)	128 (65%)	10 (5%)
	Frequency of Interventions Selected
		None	1	84 (66%)	2		1	84	2	0.0172414	0.65625	0.2
		Bag valve mask	51	40 (31%)	8		51	40	8	0.87931	0.3125	0.8
		Chest compressions	47	1 (1%)	5		47	1	5	0.810345	0.0078125	0.5
		Defibrillation	53	24 (19%)	8		53	24	8	0.913793	0.1875	0.8
		Advanced airway *	24	17 (21%)	6		24	17	6	0.413793	0.207317	0.6
		Epinephrine *	24	15 (18%)	6		24	15	6	0.413793	0.182927	0.6
		Intraosseous line*	21	10 (12%)	6		21	10	6	0.362069	0.121951	0.6
Case #2: A 70-y-old man with a history of diabetes, hypertension, high cholesterol, and coronary artery disease status post coronary artery bypass graft (CABG) 10 y ago. The patient is experiencing chest pain, is clammy, and is in mild distress. Vital signs: T, 36 C; P, 60; BP, 100/60; RR, 22; SaO2, 98%RA. The family gave a list of medications and the POLST document. Abruptly, the patient becomes…	EMS Provider Interpretation
			Attempt Resuscitation	DNR/DNAR	Unsure
		EMT	11 (14%)	64 (82%)	3 (4%)
		Paramedic	13 (11%)	104 (88%)	1 (1%)
		Total	24 (12%)	168 (86%)	4 (2%)
	Frequency of Interventions Selected
		None	0	109 (65%)	2		0	109	2		0.64881
		Bag valve mask	19	57 (34%)	2		19	57	2	0.791667	0.339286
		Chest compressions	16	1 (1%)	1		16	1	1		0.00595238
		Defibrillation	14	8 (5%)	1		14	8	1		0.047619
		Advanced airway *	0	0	0		0	0	0		0
		Epinephrine *	8	10 (10%)	1		8	10	1		0.0961538
		Intraosseous line*	6	9 (9%)	1		6	9	1		0.0865385
Case #3: An 87-y-old man called 911, with complaint of sudden shortness of breath. The patient is agitated, confused, and in severe respiratory distress. Vital signs: P, 130; RR, 50; BP, 70/50; T, 37C; SaO2, 78% on non-rebreather. The patient's wife gave a list of medications and the POLST document. Abruptly, the patient goes into respiratory arrest. POLST Scenario: DNR/DNAR – Full treatment Corr…	EMS Provider Interpretation
			Attempt Resuscitation	DNR/DNAR	Unsure
		EMT	43 (55%)	31 (40%)	4 (5%)
		Paramedic	48 (41%)	58 (49%)	12 (10%)
		Total	91 (46%)	89 (45%)	16 (8%)
	Frequency of Interventions Selected
		None	1	16 (18%)	2			#VALUE!	0.179775
		Bag valve mask	87	72 (81%)	13			#VALUE!	0.808989
		Chest compressions	30	3 (3%)	2			#VALUE!	0.0337079
		Defibrillation	35	8 (9%)	4			#VALUE!	0.0898876
		Advanced airway *	45	42 (72%)	7			#VALUE!	0.47191
		Epinephrine *	20	16 (45%)	2			#VALUE!	0.179775	0.724138
		Intraosseous line*	33	22 (38%)	3			#VALUE!	0.247191	0.448276
Case# 4: A 66-y-old man with chest pain, shortness of breath, and diaphoresis. Vital signs: P, 110; RR, 30; SaO2, 97% RA; T, 37 C; BP, 130/70. The patient was given O2, aspirin, and nitroglycerin en route. Prehospital ECG shows acute ST elevation anterior wall MI. The family provided a list of medications and the POLST document. Abruptly the patient's clinical status changes during transport: he …	EMS Provider Interpretation							0	0	0.37931
			Attempt Resuscitation	DNR/DNAR	Unsure
		EMT	25 (32%)	49 (63%)	4 (5%)
		Paramedic	23 (19%)	87 (74%)	8 (7%)
		Total	48 (24%)	136 (69%)	12 (6%)
	Frequency of Interventions Selected
		None	0	88 (65%)	2			88	0.647059
		Bag valve mask	42	44 (32%)	10			44	0.323529
		Chest compressions	42	5 (4%)	5			5	0.0367647
		Defibrillation	47	25 (18%)	6			25	0.183824
		Advanced airway *	21	18 (21%)	4			18	0.206897
		Epinephrine *	21	17 (20%)	5			17	0.195402
		Intraosseous line*	20	13 (15%)	4			13	0.149425
Case #5: A 52-y-old man with chest pain, shortness of breath, and diaphoresis. Vital signs: P, 110; RR, 30; SaO2, 97% RA; T, 37 C; BP, 130/70. The patient was given O2, aspirin, and nitroglycerin en route. Prehospital ECG shows acute ST elevation anterior wall MI. The family provided a list of medications and the POLST document. Abruptly, he becomes unresponsive and develops respiratory arrest in…	EMS Provider Interpretation
			Attempt Resuscitation	DNR/DNAR	Unsure
		EMT	8 (10%)	69 (88%)	1 (1%)
		Paramedic	13 (11%)	100 (85%)	5 (4%)
		Total	21 (11%)	169 (86%)	6 (3%)
	Frequency of Interventions Selected
		None	4	97 (57%)	2			97	0.573964
		Bag valve mask	17	71 (42%)	4			71	0.420118
		Chest compressions	3	2 (1%)	0			2	0.0118343
		Defibrillation	3	1 (1%)	1			1	0.00591716
		Advanced airway *	3	3 (3%)	0			3	0.03
		Epinephrine *	2	3 (2%)	0			3	0.0177515
		Intraosseous line*	2	6 (6%)	4			6	0.035503
Case #6: A 90-y-old man with sudden shortness of breath. The patient is agitated, confused, and in severe respiratory distress. Vital signs: P, 120; RR, 46; BP, 84/60; T, 37 C; SaO2, 72% on non-rebreather. His wife gave you a list of medications and the POLST document. Abruptly, the patient goes into respiratory arrest. POLST scenario: Attempt CPR – Full treatment Correct Responses: Attempt Resus…	EMS Provider Interpretation
			Attempt Resuscitation	DNR/DNAR	Unsure
		EMT	74 (95%)	4 (5%)	0 (0%)
		Paramedic	112 (95%)	3 (3%)	3 (3%)
		Total	186 (95%)	7 (4%)	3 (22%)
	Frequency of Interventions Selected
		None	2 (1%)	0	0			2	0.0107527
		Bag valve mask	184 (99%)	5	2			184	0.989247
		Chest compressions	129 (69%)	1	2			129	0.693548
		Defibrillation	126 (68%)	1	1			126	0.677419
		Advanced airway *	110 (98%)	2	3			110	0.982143
		Epinephrine *	75 (67%)	1	1			75	0.669643
		Intraosseous line*	90 (80%)	3	1			90	0.803571
